# Supplementary material for: Cnidarian Pattern Recognition Receptor Repertoires Reflect Both Phylogeny and Life History Traits
Source: Front Immunol. 2021 Jun 23;12:689463. doi: 10.3389/fimmu.2021.689463 (PMC8260672; doi:10.3389/fimmu.2021.689463)
Supplement: Supplementary Table 1 — Life history traits and genome assembly statistics of species included in this study. [file Table_1.xlsx]

## Sheet: Sheet1
Species	phylum	clade	class	algal symbiosis	adult form	assembly size (Mb)	predicted proteins	reference
Acropora millepora	cnidaria	anthozoa	hexicorillia	yes	colonial , sedentery	475	28188	Fuller et al. 2020
Actinia tenebrosa	cnidaria	anthozoa	hexicorillia	no	sedentery polyp	238	31556	Surm et al. 2019
Aurelia sp.	cnidaria	medusozoa	schyphozoa	no	planktonic medusa	713	29964	Gold et al. 2019
Calvadosia cruxelitensis	cnidaria	medusozoa	staurozoa	no	sedentery stauromedusae	209	26258	Ohdera et al. 2019
Cassiopea xamachana	cnidaria	medusozoa	schyphozoa	yes	benthic medusa	368	32538	https://mycocosm.jgi.doe.gov/Casxa1/Casxa1.home.html
Clytia hemisphaerica	cnidaria	medusozoa	hydrozoa	no	planktonic medusa	445	26727	Leclère et al. 2019
Dendronephyta gigantea	cnidaria	anthozoa	octocorillia	no	colonial , sedentery	286	28879	Jeon et al. 2019
Exaiptasia pallida	cnidaria	anthozoa	hexicorillia	yes	sedentery polyp	256	29750	Baumgarten et al. 2015
Hydra vulgaris	cnidaria	medusozoa	hydrozoa	no	sedentery polyp	852	22813	Chapman et al. 2010
Montipora capitata	cnidaria	anthozoa	hexicorillia	yes	colonial , sedentery	886	27865	Shumaker et al. 2019
Morbakka virulenta	cnidaria	medusozoa	cubozoa	no	planktonic medusa	951	21444	Khalthurin et al. 2019
Nematostella vectensis*	cnidaria	anthozoa	hexicorillia	no	sedentery polyp	485	42379	Babonis et al. 2016
Orbicella faveolata	cnidaria	anthozoa	hexicorillia	yes	colonial , sedentery	485	32587	Prada et al. 2016
Pocillopora damicornis	cnidaria	anthozoa	hexicorillia	yes	colonial , sedentery	234	26077	Cunning et al. 2018
Xenia sp	cnidaria	anthozoa	octocorillia	yes	colonial , sedentery	223	29015	Hu et al. 2020
Amphinedon queenslandica	porifora	n/a	Demospongiae	no	sedentery	167	30327	Srivastava et al. 2010
