# Supplementary material for: Cnidarian Pattern Recognition Receptor Repertoires Reflect Both Phylogeny and Life History Traits
Source: Front Immunol. 2021 Jun 23;12:689463. doi: 10.3389/fimmu.2021.689463 (PMC8260672; doi:10.3389/fimmu.2021.689463)
Supplement: Supplementary Table 2 — Comparison of N. vectensis proteomes. [file Table_2.xlsx]

## Sheet: Sheet1
PRR type	genome based proteome	TSA (HADO)	TSA (HADN)*		*used in study
prototypical TLR	0	0	1
TLR-like	0	0	0
RIG-I/MDA5 like	0	2	2
LGP2 like	1	0	0
prototypical NLR	2	4	5
NLR-like	7	8	9
transmembrane CTL	11	15	20
extracellular CTL	6	9	18
unknown localization CTL	43	13	31
total	70	51	86
