# Supplementary material for: Cnidarian Pattern Recognition Receptor Repertoires Reflect Both Phylogeny and Life History Traits
Source: Front Immunol. 2021 Jun 23;12:689463. doi: 10.3389/fimmu.2021.689463 (PMC8260672; doi:10.3389/fimmu.2021.689463)
Supplement: Supplementary Table 4 — RLR domains and sequence IDs. [file Table_4.xlsx]

## Sheet: Actinia
sequence ID	dead in clan	dead not in clan	C term RIG RD	C term of RIG	helicase C	card	res III
XP_031552577.1	0	1	1	1	1	1	1
XP_031552576.1	0	1	1	1	1	1	1
XP_031562986.1	0	1	1	1	1	1	1
XP_031562987.1	0	1	1	1	1	1	1
XP_031569525.1	0	1	1	1	1	0	1
XP_031562984.1	0	1	1	1	1	1	1
XP_031562998.1	0	1	1	1	1	0	1
XP_031562997.1	0	1	1	1	1	0	1

## Sheet: Acropora
sequence ID	dead in clan	dead not in clan	C term RIG RD	C term of RIG	helicase C	card	res III	other
Amillepora03900-RA protein AED:0.04 eAED:0.04 QI:5|0.81|0.75	0	1	1	1	1	1	1
Amillepora16939-RA protein AED:0.03 eAED:0.03 QI:0|0.63|0.33	0	1	1	0	1	0	1	Nucleotidyltransferase, RNA dependent RNA polymerase

## Sheet: Amphinedon
sequence ID	dead in clan	dead not in clan	C term RIG RD	C term of RIG	helicase C	card	res III	other
XP_019860253.1	1	0	1	0	1	0	0	res III not in clan
XP_003383379.1	1	0	1	0	1	0	0	res III not in clan
XP_019854300.1	1	0	1	0	1	0	0	res III not in clan

## Sheet: Aurelia
sequence ID	dead in clan	dead not in clan	C term RIG RD	C term of RIG	helicase C	card	res III	other
N/A	N/A	N/A	N/A	N/A	N/A	N/A	N/A	N/A

## Sheet: Calavadosia
sequence ID	dead in clan	dead not in clan	C term RIG RD	C term of RIG	helicase C	card	res III	other
N/A	N/A	N/A	N/A	N/A	N/A	N/A	N/A	N/A

## Sheet: Cassiopea
sequence ID	dead in clan	dead not in clan	C term RIG RD	C term of RIG	helicase C	card	res III	other
N/A	N/A	N/A	N/A	N/A	N/A	N/A	N/A	N/A

## Sheet: Clytia
sequence ID	dead in clan	dead not in clan	C term RIG RD	C term of RIG	helicase C	card	res III	other
N/A	N/A	N/A	N/A	N/A	N/A	N/A	N/A	N/A

## Sheet: Dendronephyta
sequence ID	dead in clan	dead not in clan	C term RIG RD	C term of RIG	helicase C	card	res III	other
XP_028414975.1	0	1	1	1	1	1	1
XP_028418573.1	0	1	1	1	1	1	1

## Sheet: Exaiptasia
sequence ID	dead in clan	dead not in clan	C term RIG RD	C term of RIG	helicase C	card	res III	other
XP_028516578.1	1	0	1	1	1	1	1
XP_020906600.1	1	0	1	1	1	1	0	res III not in clan
XP_028513750.1	0	1	1	1	1	1	1
XP_020896362.1	0	1	1	1	1	1	1
XP_020896360.1	1	0	1	1	1	1	0	res III not in clan
XP_020896361.1	1	0	1	1	1	1	0	res III not in clan
XP_028513749.1	1	0	1	1	1	1	0	res III not in clan

## Sheet: Hydra
sequence ID	dead in clan	dead not in clan	C term RIG RD	C term of RIG	helicase C	card	res III	other
N/A	N/A	N/A	N/A	N/A	N/A	N/A	N/A	N/A

[truncated: 6 more sheets: Montipora, Morbakka, Nematostella, Orbicella, Pocillopora, Xenia]
