# Supplementary material for: Cnidarian Pattern Recognition Receptor Repertoires Reflect Both Phylogeny and Life History Traits
Source: Front Immunol. 2021 Jun 23;12:689463. doi: 10.3389/fimmu.2021.689463 (PMC8260672; doi:10.3389/fimmu.2021.689463)
Supplement: Supplementary Table 5 — NLR domains and sequence IDs. [file Table_5.xlsx]

## Sheet: Actinia
sequence ID	NACHT	LRR	NOD2 wing helix	HEPN DZIP3	Caspase	ZU5	Death	COR
XP_031569502.1	1	14	0	0	0	0	0	0
XP_031569373.1	1	13	0	0	0	0	0	0
XP_031569374.1	1	13	0	0	0	0	0	0
XP_031569375.1	1	12	0	0	0	0	0	0
XP_031569376.1	1	12	0	0	0	0	0	0
XP_031569377.1	1	12	0	0	0	0	0	0
XP_031569378.1	1	11	0	0	0	0	0	0
XP_031569379.1	1	8	0	0	0	0	0	0
XP_031557146.1	1	8	0	0	0	0	0	0
XP_031556908.1	1	7	1	1	0	0	0	0
XP_031556909.1	1	7	1	1	0	0	0	0
XP_031555033.1	1	7	0	0	0	0	0	0
XP_031569380.1	1	7	0	0	0	0	0	0
XP_031569381.1	1	6	0	0	0	0	0	0
XP_031552745.1	1	4	1	0	0	0	0	0
XP_031561307.1	1	4	1	0	0	0	0	0
XP_031562958.1	1	4	0	1	0	0	0	0
XP_031569827.1	1	3	1	0	0	0	0	0
XP_031562033.1	1	3	0	0	0	0	1	0
XP_031551974.1	1	2	1	2	0	0	0	0
XP_031551975.1	1	2	1	2	0	0	0	0
XP_031574969.1	1	2	1	1	0	0	0	0
XP_031574970.1	1	2	1	1	0	0	0	0
XP_031557716.1	1	2	1	1	1	1	0	0
XP_031557717.1	1	2	1	2	1	1	0	0
XP_031567963.1	1	2	0	0	0	0	0	0
XP_031574355.1	1	2	1	0	0	0	0	0
XP_031574356.1	1	2	1	0	0	0	0	0
XP_031574358.1	1	2	1	0	0	0	0	0
XP_031574357.1	1	2	1	0	0	0	0	0
XP_031574359.1	1	2	1	0	0	0	0	0
XP_031549919.1	1	2	1	0	0	0	0	0
XP_031548978.1	1	2	0	0	0	0	0	0
XP_031573581.1	1	1	1	1	0	0	0	0
XP_031555398.1	1	0	0	0	0	0	0	0
XP_031571259.1	1	0	0	1	0	0	0	0
XP_031571260.1	1	0	0	1	0	0	0	0
XP_031573582.1	1	0	1	1	0	0	0	0
XP_031566864.1	1	0	1	1	0	0	0	0
XP_031549035.1	1	0	1	1	0	0	1	1
XP_031549033.1	1	0	1	1	0	0	1	1
XP_031549034.1	1	0	1	1	0	0	1	1
XP_031573583.1	1	0	1	1	0	0	0	0
XP_031553181.1	1	0	1	1	0	0	0	1
XP_031549368.1	1	0	0	0	0	0	0	0
XP_031571031.1	1	0	0	0	0	0	0	0
XP_031574971.1	1	0	1	0	0	0	0	0
XP_031561502.1	1	0	0	0	0	0	0	0
XP_031548571.1	1	0	1	0	0	0	0	0
XP_031571355.1	1	0	1	0	0	0	0	0
XP_031548570.1	1	0	0	0	0	0	0	0
XP_031555031.1	1	0	0	0	0	0	0	0
XP_031567289.1	1	0	0	0	0	0	0	1
XP_031557672.1	1	0	0	0	0	0	0	0
XP_031575181.1	1	0	0	0	0	0	0	0
XP_031575179.1	1	0	0	0	0	0	0	0
XP_031575180.1	1	0	0	0	0	0	0	0
XP_031575182.1	1	0	0	0	0	0	0	0
XP_031553132.1	1	0	0	0	0	0	0	0
XP_031571638.1	1	0	0	1	0	0	0	0
XP_031571636.1	1	0	0	0	0	0	0	0
XP_031557984.1	1	0	0	1	0	0	0	0
XP_031552620.1	1	0	0	1	0	0	0	0
XP_031555961.1	1	0	0	1	0	0	0	0
XP_031552541.1	1	0	0	1	0	0	0	0
XP_031555988.1	1	0	0	1	0	0	0	0
XP_031555986.1	1	0	0	1	0	0	0	0
XP_031555987.1	1	0	0	1	0	0	0	0
XP_031568861.1	1	0	0	1	0	0	0	0
XP_031568862.1	1	0	0	1	0	0	0	0

## Sheet: Acropora
sequence	NACHT	LRR	NOD2 wing helix	HEPN DZIP3	AAA	other
Amillepora23950-RA	1	29	0	0	0
Amillepora35577-RA protein AED:0.12 eAED:-0.16 QI:0|-1|0|1|-	1	12	0	0	0
Amillepora12408-RA protein AED:0.27 eAED:0.63 QI:0|-1|0|1|-1	1	11	0	0	0
Amillepora27708-RA protein AED:0.40 eAED:-0.50 QI:0|-1|0|1|-	1	8	0	0	0
Amillepora12407-RA protein AED:0.49 eAED:0.23 QI:0|0|0|1|0|0	1	7	0	0	0
Amillepora13340-RA protein AED:0.02 eAED:-0.01 QI:0|-1|0|1|-	1	4	1	0	0
Amillepora12408-RA protein AED:0.27 eAED:0.63 QI:0|-1|0|1|-1|1|1|0|1133	1	2	0	0	0
Amillepora28809-RA protein AED:0.02 eAED:-0.02 QI:27|0.66|0.	1	1	0	0	0	Death
Amillepora25320-RA protein AED:0.26 eAED:0.23 QI:0|0|0|1|1|0	2	0	0	2	0
Amillepora13819-RA protein AED:0.18 eAED:0.17 QI:0|-1|0|1|-1	1	0	0	0	0
Amillepora15662-RA protein AED:0.64 eAED:0.63 QI:378|-1|0|1|	1	0	0	0	0
Amillepora31076-RA protein AED:0.07 eAED:0.09 QI:0|0|0|0.75|	1	0	0	0	0	2 glycosyl transferase group1
Amillepora25849-RA protein AED:0.02 eAED:0.02 QI:0|-1|0|1|-1	1	0	0	0	0
Amillepora36500-RA protein AED:0.00 eAED:0.04 QI:0|0|0|1|0|0	1	0	0	0	0
Amillepora10571-RA protein AED:0.08 eAED:0.08 QI:0|-1|0|1|-1	1	0	0	0	0
Amillepora30787-RA protein AED:0.00 eAED:0.08 QI:0|0.66|0.25	1	0	0	0	0
Amillepora10525-RA protein AED:0.02 eAED:0.02 QI:0|0|0|1|1|1	1	0	0	0	1
Amillepora10566-RA protein AED:0.02 eAED:0.06 QI:0|0|0|1|0|0	1	0	0	0	0
Amillepora33607-RA protein AED:0.05 eAED:0.05 QI:0|-1|0|1|-1	1	0	0	0	0
Amillepora10564-RA protein AED:0.23 eAED:0.21 QI:0|-1|0|1|-1	1	0	0	0	0
Amillepora10540-RA protein AED:0.25 eAED:0.41 QI:1176|-1|0|1	1	0	0	0	0
Amillepora10534-RA protein AED:0.03 eAED:0.04 QI:0|-1|0|1|-1	1	0	0	0	0
Amillepora30487-RA protein AED:0.02 eAED:0.01 QI:0|-1|0|1|-1	1	0	0	0	0	NB ARC
Amillepora31075-RA protein AED:0.06 eAED:0.13 QI:741|-1|0|1|	1	0	0	0	0
Amillepora10560-RA protein AED:0.24 eAED:0.40 QI:3594|0|0|1|	1	0	0	0	0
Amillepora10568-RA protein AED:0.04 eAED:0.13 QI:0|0|0|0.66|	1	0	0	0	0	NB ARC
Amillepora31078-RA protein AED:0.13 eAED:0.12 QI:0|0|0|0.66|	1	0	0	0	0
Amillepora30479-RA protein AED:0.01 eAED:0.01 QI:0|0|0|1|1|1	1	0	0	0	0
Amillepora10573-RA protein AED:0.01 eAED:-0.00 QI:0|0|0|1|1|	1	0	0	0	0
Amillepora31082-RA protein AED:0.02 eAED:0.02 QI:0|-1|0|1|-1	1	0	0	0	0
Amillepora33605-RA protein AED:0.06 eAED:0.06 QI:0|-1|0|1|-1	1	0	0	0	0
Amillepora30482-RA protein AED:0.01 eAED:-0.01 QI:0|-1|0|1|-	1	0	0	0	0
Amillepora27923-RA protein AED:0.22 eAED:0.22 QI:0|-1|0|1|-1	1	0	0	0	0
Amillepora10553-RA protein AED:0.03 eAED:0.03 QI:0|-1|0|1|-1	1	0	0	0	0
Amillepora10562-RA protein AED:0.15 eAED:0.15 QI:0|-1|0|1|-1	1	0	0	0	0
Amillepora10520-RA protein AED:0.06 eAED:0.06 QI:0|0|0|1|1|1	1	0	0	0	0	2 glycosyl transferase group1
Amillepora33602-RA protein AED:0.05 eAED:-0.02 QI:0|-1|0|1|-	1	0	0	0	0
Amillepora30483-RA protein AED:0.04 eAED:0.08 QI:0|0|0|1|1|1	1	0	0	0	0	2 glycosyl transferase group1
Amillepora36504-RA protein AED:0.06 eAED:0.06 QI:306|0|0|1|1	1	0	0	0	0	2 glycosyl transferase group1
Amillepora16884-RA protein AED:0.17 eAED:0.17 QI:0|-1|0|1|-1	1	0	0	0	0
Amillepora01743-RA protein AED:0.01 eAED:0.01 QI:0|-1|0|1|-1	1	0	0	1	0
Amillepora01867-RA protein AED:0.05 eAED:0.05 QI:0|0|0|1|0|0	1	0	0	1	0	NB ARC
Amillepora01852-RA protein AED:0.01 eAED:-0.01 QI:0|0|0|0.66	1	0	0	1	0	NB ARC
Amillepora02111-RA protein AED:0.25 eAED:0.25 QI:0|-1|0|1|-1	1	0	1	0	0
Amillepora25256-RA protein AED:0.01 eAED:0.01 QI:0|0|0|1|0|0	1	0	0	1	0
Amillepora19378-RA protein AED:0.02 eAED:0.02 QI:0|0.5|0.66|	1	0	0	1	0	NB ARC
Amillepora01855-RA protein AED:0.03 eAED:0.03 QI:0|-1|0|1|-1	1	0	0	1	0	NB ARC
Amillepora25260-RA protein AED:0.00 eAED:0.00 QI:0|-1|0|1|-1	1	0	0	1	0
Amillepora37998-RA protein AED:0.01 eAED:-0.01 QI:0|0|0|1|0|	1	0	0	1	0	NB ARC
Amillepora03630-RA protein AED:0.00 eAED:0.00 QI:0|-1|0|1|-1	1	0	0	1	0
Amillepora27271-RA protein AED:0.02 eAED:0.02 QI:0|-1|0|1|-1	1	0	0	1	0	NB ARC
Amillepora31893-RA protein AED:0.00 eAED:0.00 QI:0|-1|0|1|-1	1	0	0	1	0
Amillepora26661-RA protein AED:0.07 eAED:-0.08 QI:0|-1|0|1|-	1	0	0	1	0
Amillepora26666-RA protein AED:0.01 eAED:-0.00 QI:0|-1|0|1|-	1	0	0	1	0
Amillepora25258-RA protein AED:0.01 eAED:0.00 QI:0|1|0.5|1|0	1	0	0	1	0

## Sheet: Amphinedon
sequence	NACHT	LRR	NOD2 wing helix	HEPN DZIP3	AAA	death	other
XP_019850276.1	1	0	0	0	0	0
XP_019856357.1	1	1	0	0	0	1
XP_019849896.1	1	0	0	0	0	1
XP_019849895.1	1	0	0	0	0	1
XP_019856353.1	1	1	0	0	0	1
XP_019856352.1	1	2	0	0	0	1
XP_011404815.1	1	3	0	0	0	1
XP_019852721.1	1	1	0	0	0	1
XP_019862164.1	1	0	0	0	0	0
XP_019861664.1	1	0	0	0	0	1
XP_019857464.1	1	0	0	0	0	1
XP_019858744.1	1	0	0	0	0	0
XP_019857417.1	1	0	0	0	0	0
XP_019852745.1	1	0	0	0	0	1
XP_019852051.1	1	0	0	0	0	0
XP_019856646.1	1	0	0	0	0	0
XP_019864464.1	1	0	0	0	0	0
XP_019858751.1	1	0	0	0	0	0
XP_019852853.1	1	0	0	0	0	0
XP_019859721.1	1	0	0	0	0	0
XP_019859825.1	1	0	0	0	1	0
XP_019856894.1	1	0	0	0	0	0
XP_019854248.1	1	0	0	0	0	0
XP_019854904.1	1	0	0	0	0	0
XP_019854905.1	1	0	0	0	0	0
XP_019861440.1	1	0	0	0	0	0
XP_019859655.1	1	0	0	0	0	0
XP_019858863.1	1	0	0	0	0	0
XP_019856733.1	1	0	0	0	0	0
XP_019852030.1	1	0	0	0	0	0
XP_019862885.1	1	0	0	0	0	0
XP_019850774.1	1	0	0	0	0	0
XP_019858719.1	1	0	0	0	0	0
XP_019862317.1	1	0	0	0	0	0
XP_019858720.1	1	0	0	0	0	0
XP_019856730.1	1	1	0	0	0	0
XP_019856734.1	1	1	0	0	0	0
XP_011409441.1	1	1	0	0	0	0
XP_019856732.1	1	1	0	0	0	0
XP_019852054.1	1	0	0	0	0	0
XP_019859864.1	1	0	0	0	0	0
XP_019861018.1	1	0	0	0	1	0
XP_019860220.1	1	0	0	0	0	0
XP_019851899.1	1	0	0	0	0	0

## Sheet: Aurelia
sequence	NACHT	LRR	NOD2 wing helix	HEPN DZIP3	AAA	other
Seg318.6	1	0	0	0	0
Seg2912.3	1	0	0	0	0
Seg3051.3	1	0	0	0	0
Seg1605.11	1	0	0	0	0
Seg5417.1	1	0	0	0	0
Seg2313.2	1	0	0	0	0	Guanylate kinase
Seg3051.2	1	0	0	0	0
Seg4285.2	1	0	0	0	0	fingers DNA poly lambda, helix-hairpin-helix domain, DNA poly beta thumb
Seg1646.17	1	0	0	0	0
Seg2004.4	1	0	0	0	0
Seg7299.1	1	0	0	1	0
Seg3961.2	1	0	0	0	0
Seg4549.1	1	0	0	0	0
Seg1993.5	1	0	0	0	0
Seg202.11	1	0	0	0	0
Seg367.3	1	0	0	0	0
Seg6244.1	1	0	0	0	0
Seg3186.7	1	0	0	0	0
Seg2875.8	1	0	0	0	0
Seg1642.1	1	0	0	0	0
Seg3533.1	1	0	0	0	0
Seg960.11	1	0	0	0	0
Seg3712.2	1	0	0	0	0
Seg5832.1	1	0	0	0	0
Seg8845.1	1	0	0	0	0

## Sheet: Calavadosia
sequence	NACHT	LRR	NOD2 wing helix	HEPN DZIP3	AAA	other
N/A	N/A	N/A	N/A	N/A	N/A	N/A

## Sheet: Cassiopea
sequence	NACHT	LRR	NOD2 wing helix	HEPN DZIP3	AAA	other
evm.model.Scaffold_40196_HRSCAF=40652.176.2.5d579b3b	2	0	0	0	0
evm.model.Scaffold_40196_HRSCAF=40652.176.3.5d579b3b	2	0	0	0	0
evm.model.Scaffold_40196_HRSCAF=40652.176	2	0	0	0	0
evm.model.Scaffold_40196_HRSCAF=40652.176.1.5d579b3b	2	0	0	0	0
evm.model.Scaffold_40196_HRSCAF=40652.176.4.5d579b3b	2	0	0	0	0
evm.model.Scaffold_40196_HRSCAF=40652.330	1	0	0	0	0
evm.model.Scaffold_40140_HRSCAF=40479.1192	1	0	0	0	0
evm.model.Scaffold_40140_HRSCAF=40479.1192.1.5d579b38	1	0	0	0	0
evm.model.Scaffold_40196_HRSCAF=40652.327	1	0	0	0	0
evm.model.Scaffold_40196_HRSCAF=40652.310	1	0	0	0	0
evm.model.Scaffold_117_HRSCAF=135.1440	1	0	0	0	0
evm.model.Scaffold_40122_HRSCAF=40411.29	1	0	0	0	0
evm.model.Scaffold_40122_HRSCAF=40411.201	1	0	0	0	0
evm.model.Scaffold_40197_HRSCAF=40653.221.6.5d579b3b	1	0	0	0	0	TIR
evm.model.Scaffold_40197_HRSCAF=40653.221.5.5d579b3b	1	0	0	0	0
evm.model.Scaffold_40197_HRSCAF=40653.221.1.5d579b3b	1	0	0	0	0
evm.model.Scaffold_40197_HRSCAF=40653.221.2.5d579b3b	1	0	0	0	0
evm.model.Scaffold_40197_HRSCAF=40653.221.7.5d579b3b	1	0	0	0	0
evm.model.Scaffold_40197_HRSCAF=40653.221	1	0	0	0	0	TIR
evm.model.Scaffold_40197_HRSCAF=40653.221.4.5d579b3b	1	0	0	0	0	TIR
evm.model.Scaffold_40197_HRSCAF=40653.221.3.5d579b3b	1	0	0	0	0	TIR
evm.model.Scaffold_40122_HRSCAF=40411.31	1	0	0	0	0
evm.model.Scaffold_40122_HRSCAF=40411.77	1	0	0	0	0
evm.model.Scaffold_40122_HRSCAF=40411.70	1	0	0	0	0
evm.model.Scaffold_40122_HRSCAF=40411.147	1	0	0	0	0
evm.model.Scaffold_40122_HRSCAF=40411.204	1	0	0	0	0
evm.model.Scaffold_40196_HRSCAF=40652.166	1	0	0	0	0
evm.model.Scaffold_40196_HRSCAF=40652.780	1	0	0	0	0
evm.model.Scaffold_40109_HRSCAF=40345.806	1	0	0	0	0
evm.model.Scaffold_40122_HRSCAF=40411.130	1	0	0	0	0
evm.model.Scaffold_40109_HRSCAF=40345.125.1.5d579b37	1	0	0	0	0	SOCS box
evm.model.Scaffold_40109_HRSCAF=40345.125	1	0	0	0	0
evm.model.Scaffold_40122_HRSCAF=40411.26.1.5d579b38	1	0	0	0	0
evm.model.Scaffold_40122_HRSCAF=40411.26	1	0	0	0	0
evm.model.Scaffold_40196_HRSCAF=40652.693	1	0	0	0	0
evm.model.Scaffold_40109_HRSCAF=40345.769.1.5d579b36	1	0	0	0	0
evm.model.Scaffold_40196_HRSCAF=40652.717	1	0	0	0	0
evm.model.Scaffold_40109_HRSCAF=40345.769	1	0	0	0	0
evm.model.Scaffold_40196_HRSCAF=40652.87	1	0	0	0	0
evm.model.Scaffold_40196_HRSCAF=40652.87.1.5d579b3d	1	0	0	0	0
evm.model.Scaffold_40193_HRSCAF=40649.3	1	0	0	0	0
evm.model.Scaffold_40195_HRSCAF=40651.7	1	0	0	0	0
evm.model.Scaffold_375_HRSCAF=457.1	1	0	0	0	0
evm.model.Scaffold_40109_HRSCAF=40345.126.1.5d579b37	1	0	0	0	0
evm.model.Scaffold_40196_HRSCAF=40652.678	1	0	0	0	0
evm.model.Scaffold_40109_HRSCAF=40345.126	1	0	0	0	0
evm.model.Scaffold_305_HRSCAF=380.1	1	0	0	0	0
evm.model.Scaffold_40196_HRSCAF=40652.432	1	0	0	0	0	SH2 SH3
evm.model.Scaffold_40196_HRSCAF=40652.812	1	0	0	0	0
evm.model.Scaffold_40193_HRSCAF=40649.8	1	0	0	0	0
evm.model.Scaffold_40122_HRSCAF=40411.76	1	0	0	0	0

## Sheet: Clytia
sequence	NACHT	LRR	NOD2 wing helix	HEPN DZIP3	AAA	other
TCONS_00072663-protein	1	0	0	1	0
TCONS_00004302-protein	1	0	0	0	0
TCONS_00038639-protein	1	0	0	0	0
TCONS_00031619-protein	1	0	0	0	0
TCONS_00050261-protein	1	0	0	1	0
TCONS_00026585-protein	1	0	0	0	0
TCONS_00008843-protein	1	0	0	1	0
TCONS_00001838-protein	1	0	0	0	0
TCONS_00056195-protein	1	0	0	0	0
TCONS_00049595-protein	1	0	0	0	0
TCONS_00006364-protein	1	0	0	0	0
TCONS_00050300-protein	1	0	0	0	0
TCONS_00026393-protein	1	0	0	0	0
TCONS_00006089-protein	1	0	0	1	0
TCONS_00071054-protein	1	0	0	0	0
TCONS_00017988-protein	1	0	0	0	0
TCONS_00009974-protein	1	0	0	0	0

## Sheet: Dendronephyta
sequence	NACHT	LRR	NOD2 wing helix	HEPN DZIP3	AAA	other
XP_028391875.1	1	6	0	0	0
XP_028400895.1	1	5	0	0	0
XP_028400805.1	1	5	0	0	0
XP_028398639.1	1	2	0	0	0
XP_028401001.1	1	4	0	0	0
XP_028400807.1	1	4	0	0	0
XP_028400999.1	1	3	0	0	0
XP_028410428.1	1	6	0	0	0
XP_028401002.1	1	4	0	0	0
XP_028413777.1	1	8	0	0	0
XP_028400811.1	1	3	0	0	0	NLRC4 helical domain
XP_028400899.1	1	2	0	0	0
XP_028400900.1	1	2	0	0	0
XP_028407767.1	1	4	0	0	0	NLRC4 helical domain
XP_028406179.1	1	5	0	0	0
XP_028397189.1	1	5	0	0	1	NLRC4 helical domain
XP_028400812.1	1	2	0	0	0
XP_028403911.1	1	4	0	0	0	NLRC4 helical domain
XP_028413144.1	1	2	0	0	0
XP_028413221.1	1	2	0	0	0
XP_028413219.1	1	1	0	0	0
XP_028393900.1	1	2	0	0	0
XP_028391952.1	1	4	0	0	0	NLRC4 helical domain
XP_028391964.1	1	3	0	0	0	NLRC4 helical domain
XP_028391954.1	1	3	0	0	1	NLRC4 helical domain
XP_028406180.1	1	5	0	0	0
XP_028391956.1	1	4	0	0	0
XP_028410374.1	1	3	0	0	0
XP_028391960.1	1	2	0	0	0
XP_028406127.1	1	1	0	0	0	NLRC4 helical domain
XP_028407917.1	1	1	0	0	1
XP_028413143.1	1	0	0	0	0
XP_028413222.1	1	2	0	0	0
XP_028391763.1	1	0	0	0	0	NLRC4 helical domain
XP_028391957.1	1	5	0	0	0	NLRC4 helical domain
XP_028392237.1	1	1	0	0	1	NLRC4 helical domain
XP_028398295.1	1	0	0	0	0	NLRC4 helical domain
XP_028391955.1	1	0	0	0	0
XP_028400808.1	1	0	0	0	0
XP_028391764.1	1	0	0	0	1
XP_028416259.1	1	0	0	0	1
XP_028397190.1	1	0	0	0	1	NLRC4 helical domain
XP_028406190.1	1	0	0	0	0
XP_028406607.1	1	0	0	0	0
XP_028399244.1	1	0	0	0	0
XP_028408143.1	1	0	0	0	0
XP_028396571.1	1	0	0	0	0
XP_028417975.1	1	0	0	1	0
XP_028410653.1	1	0	0	1	0
XP_028412114.1	1	0	0	1	0
XP_028412065.1	1	0	0	1	0
XP_028412067.1	1	0	0	1	0
XP_028416335.1	1	0	0	1	0
XP_028412112.1	1	0	0	1	0
XP_028412113.1	1	0	0	1	0
XP_028403355.1	1	0	0	1	0
XP_028403356.1	1	0	0	1	0
XP_028403357.1	1	0	0	1	0
XP_028403359.1	1	0	0	1	0
XP_028403360.1	1	0	0	1	0
XP_028403361.1	1	0	0	1	0
XP_028402096.1	1	0	0	1	0
XP_028402098.1	1	0	0	1	0
XP_028416315.1	1	0	0	1	0
XP_028412199.1	1	0	0	1	0
XP_028416332.1	1	0	0	1	0
XP_028402069.1	1	0	0	1	0	WD Gbeta repeat
XP_028412103.1	1	0	0	1	0
XP_028417480.1	1	0	0	1	0
XP_028416330.1	1	0	0	1	0
XP_028416331.1	1	0	0	1	0
XP_028403363.1	1	0	0	1	0
XP_028403444.1	1	0	0	1	0
XP_028403445.1	1	0	0	1	0
XP_028403447.1	1	0	0	1	0
XP_028403448.1	1	0	0	1	0
XP_028403449.1	1	0	0	1	0
XP_028403450.1	1	0	0	1	0
XP_028403451.1	1	0	0	1	0
XP_028403453.1	1	0	0	1	0
XP_028403454.1	1	0	0	1	0
XP_028403455.1	1	0	0	1	0
XP_028403456.1	1	0	0	1	0
XP_028403457.1	1	0	0	1	0
XP_028403458.1	1	0	0	1	0
XP_028414388.1	1	0	0	1	0
XP_028410568.1	1	0	0	1	0
XP_028410569.1	1	0	0	1	0
XP_028403460.1	1	0	0	1	0
XP_028412087.1	1	0	0	1	0
XP_028416329.1	1	0	0	1	0
XP_028403362.1	1	0	0	1	0
XP_028414372.1	1	0	0	1	0
XP_028412088.1	1	0	0	1	0
XP_028412179.1	1	0	0	1	0	WD Gbeta repeat
XP_028416525.1	1	0	0	1	0
XP_028403492.1	1	0	0	1	0
XP_028403490.1	1	0	0	1	0
XP_028412107.1	1	0	0	1	0
XP_028416519.1	1	0	0	1	0
XP_028417987.1	1	0	0	1	0
XP_028402140.1	1	0	0	1	0
XP_028402141.1	1	0	0	1	0
XP_028412104.1	1	0	0	1	0
XP_028402094.1	1	0	0	1	0
XP_028402093.1	1	0	0	1	0
XP_028412084.1	1	0	0	1	0
XP_028412085.1	1	0	0	1	0
XP_028402134.1	1	0	0	1	0	WD Gbeta repeat x2
XP_028402132.1	1	0	0	1	0	WD Gbeta repeat x2
XP_028402133.1	1	0	0	1	0	WD Gbeta repeat x2
XP_028412205.1	1	0	0	1	0
XP_028414390.1	1	0	0	1	0
XP_028402128.1	1	0	0	1	0	WD Gbeta repeat x2
XP_028402129.1	1	0	0	1	0	WD Gbeta repeat x2
XP_028402130.1	1	0	0	1	0	WD Gbeta repeat x2
XP_028402131.1	1	0	0	1	0	WD Gbeta repeat x2
XP_028412201.1	1	0	0	1	0
XP_028414371.1	1	0	0	1	0
XP_028393625.1	1	0	0	0	0	subtilase fam (peptidase s8)
XP_028402137.1	1	0	0	1	0	WD Gbeta repeat x2
XP_028412219.1	1	0	0	1	0	C2C2 sinc finger
XP_028412220.1	1	0	0	1	0	C2C2 sinc finger
XP_028402122.1	1	0	0	1	0
XP_028402231.1	1	0	0	1	0	WD Gbeta repeat
XP_028402232.1	1	0	0	1	0	WD Gbeta repeat
XP_028402234.1	1	0	0	1	0	WD Gbeta repeat
XP_028402235.1	1	0	0	1	0	WD Gbeta repeat
XP_028416513.1	1	0	0	1	0
XP_028402124.1	1	0	0	1	0
XP_028391883.1	1	8	0	0	0

## Sheet: Exaiptasia
sequence	NACHT	LRR	NOD2 wing helix	HEPN DZIP3	AAA	other
XP_028517167.1	1	14	0	0	0
XP_020893982.1	1	20	0	0	0
XP_028517166.1	1	13	0	0	1
XP_028517171.1	1	16	0	0	1
XP_028517169.1	1	16	0	0	1
XP_028517168.1	1	13	0	0	1
XP_028517170.1	1	10	0	0	1
XP_020916276.1	1	7	0	0	0
XP_028518298.1	1	0	0	1	0
XP_028518867.1	1	0	0	1	0
XP_020914302.1	1	1	0	0	0
XP_028512796.1	1	7	0	0	1
XP_028514912.1	1	4	0	0	0
XP_028518299.1	1	4	0	0	1
XP_028514913.1	1	1	0	0	0
XP_028516826.1	1	0	0	0	0
XP_020898603.1	1	0	0	0	0
XP_028516841.1	1	2	0	0	0
XP_028516840.1	1	2	0	0	0
XP_028516829.1	1	4	0	0	0
XP_020908695.1	1	1	0	0	0
XP_028516836.1	1	2	0	0	0
XP_028516817.1	1	3	0	1	0
XP_028516821.1	1	0	0	0	0
XP_020913295.1	1	0	0	0	0
XP_028516842.1	1	1	0	0	0
XP_028516834.1	1	0	0	0	0
XP_028516838.1	1	2	0	1	0
XP_028517240.1	1	3	0	0	0
XP_020903750.1	1	2	0	0	0
XP_020900659.1	1	6	0	0	1
XP_020898431.1	1	0	0	1	0
XP_020908907.1	1	0	0	1	0
XP_028517239.1	1	2	0	1	0
XP_028512560.1	1	1	0	1	0
XP_028512770.1	1	1	0	1	0
XP_020892684.1	1	2	0	0	0	death
XP_020893316.1	1	2	0	0	0
XP_020894100.1	1	0	0	0	0
XP_020907397.1	1	0	0	1	0
XP_020907488.1	1	0	0	1	0
XP_020907489.1	1	2	0	1	0
XP_020917795.1	1	2	0	0	0
XP_028514914.1	1	0	0	0	0
XP_028516798.1	1	1	0	0	0
XP_028514638.1	1	3	0	0	0
XP_020913822.1	1	0	0	0	0
XP_028517470.1	1	2	0	0	0
XP_020912898.1	1	2	0	0	0
XP_020912897.1	1	2	0	0	0
XP_028518473.1	1	1	0	0	0
XP_020913823.1	1	1	0	0	0
XP_028518742.1	1	1	0	0	0
XP_020916937.1	1	1	0	0	0
XP_028519598.1	1	2	0	0	0
XP_028517234.1	1	0	0	0	0
XP_020912177.1	1	2	0	1	0
XP_020905704.1	1	0	0	0	0
XP_020901497.2	1	0	0	0	0
XP_020911549.1	1	3	0	0	0
XP_020894801.1	1	0	0	0	0
XP_020916931.1	1	0	0	0	0
XP_020916932.1	1	0	0	0	0
XP_028513375.1	1	1	0	0	0
XP_020912409.1	1	1	0	0	0
XP_020916933.2	1	0	0	0	0
XP_020914148.1	1	4	0	0	0
XP_020910727.1	1	4	0	0	0
XP_028517737.1	1	0	0	0	0
XP_020907772.1	1	0	0	0	0
XP_020898432.1	1	1	0	0	0
XP_028517543.1	1	1	0	0	0
XP_020916977.2	1	0	0	0	0
XP_028515037.1	1	0	0	0	0
XP_028517542.1	1	0	0	0	0
XP_028516251.1	1	0	0	0	1
XP_020897036.1	1	0	0	0	0
XP_020896190.1	1	0	0	1	0
XP_020902375.1	1	2	0	0	0
XP_020912851.1	1	2	0	0	0
XP_028513105.1	1	0	0	0	0
XP_028512572.1	1	0	0	0	0
XP_020895214.1	1	0	0	0	0
XP_020909528.1	1	0	0	0	0
XP_028518860.1	1	0	0	0	0
XP_020895483.1	1	0	0	0	0	3 TPR_12, zf-CHY
XP_020911241.1	1	0	0	1	0
XP_020902318.1	1	0	0	1	0
XP_028514135.1	1	0	0	1	0
XP_020911658.1	1	0	0	0	0
XP_020914626.1	1	0	0	1	0
XP_020907404.1	1	3	0	0	0
XP_020900536.1	1	0	0	1	0
XP_028515370.1	1	0	0	1	0

## Sheet: Hydra
sequence	NACHT	LRR	NOD2 wing helix	HEPN DZIP3	AAA	other
Sc4wPfr_2772.g29584.t1	1	0	0	0	0
Sc4wPfr_502.g33761.t1	1	0	0	0	0
Sc4wPfr_706.1.g24912.t1	1	0	0	0	0	hAT family C terminal dimerisation region
Sc4wPfr_2487.g5964.t1	1	0	0	0	0	death
Sc4wPfr_580.g9604.t1	1	0	0	0	0
Sc4wPfr_513.1.g4378.t1	1	0	0	0	0	death
Sc4wPfr_507.g18567.t1	1	0	0	0	0
Sc4wPfr_1237.1.g17379.t1	1	0	0	0	0
Sc4wPfr_926.1.g9729.t1	1	0	0	0	0
Sc4wPfr_349.g27000.t1	1	0	0	0	0
Sc4wPfr_689.g11890.t1	1	0	0	0	0	death
Sc4wPfr_689.g11890.t2	1	0	0	0	0	death
Sc4wPfr_1006.1.g4032.t1	1	0	0	0	0
Sc4wPfr_3049.g6705.t1	1	0	0	0	0	death
Sc4wPfr_272.g11347.t1	1	0	0	0	0
Sc4wPfr_2345.g32658.t1	1	0	0	0	0
Sc4wPfr_640.g13345.t1	1	0	0	0	0
Sc4wPfr_1237.1.g17390.t1	1	0	0	0	0	death
Sc4wPfr_2494.g10703.t1	1	0	0	0	0
Sc4wPfr_1159.g6609.t1	1	0	0	0	0
Sc4wPfr_1659.g3868.t1	1	0	0	0	0
Sc4wPfr_73.g11562.t1	1	0	0	0	0
Sc4wPfr_79.4.g4961.t1	1	0	0	0	0
Sc4wPfr_272.g11347.t2	1	0	0	0	0
Sc4wPfr_1101.g32037.t1	1	0	0	0	0	death
Sc4wPfr_1777.g6708.t1	1	0	0	0	0
Sc4wPfr_1199.g12065.t1	1	0	0	0	0
Sc4wPfr_507.g18575.t1	1	0	0	0	0

[truncated: 6 more sheets: Montipora, Morbakka, Nematostella, Orbicella, Pocillopora, Xenia]
