# Supplementary material for: Cnidarian Pattern Recognition Receptor Repertoires Reflect Both Phylogeny and Life History Traits
Source: Front Immunol. 2021 Jun 23;12:689463. doi: 10.3389/fimmu.2021.689463 (PMC8260672; doi:10.3389/fimmu.2021.689463)
Supplement: Supplementary Table 6 — CTL domains and sequence IDs. [file Table_6.xlsx]

## Sheet: Actinia
sequence	transmembrane? Via TMHMM	Lectin C type	F5/8 domain	concanavalin A like lectin (laminin_G_3)	von willebrand factor type A	fibronectin type II	other
XP_031552888.1	1	2	0	0
XP_031573158.1	1	1	0	0			immunoglobulin x2
XP_031573412.1	1	1	0	0			PAN
XP_031573413.1	1	1	0	0			PAN
XP_031563187.1	1	2	0	0
XP_031557865.1	1	1	0	0			EGF like
XP_031557866.1	1	1	0	0			EGF like
XP_031559057.1	2	1	0	0
XP_031550371.1	2	1	0	0
XP_031560520.1	1	1	0	0
XP_031557133.1	1	1	0	0
XP_031557134.1	1	1	0	0
XP_031557135.1	1	1	0	0
XP_031557136.1	1	1	0	0
XP_031557137.1	1	1	0	0
XP_031573773.1	1	1	0	0
XP_031550340.1	1	1	0	0
XP_031550339.1	1	1	0	0
XP_031550338.1	1	1	0	0
XP_031550306.1	1	1	0	0
XP_031569247.1	1	1	0	0
XP_031550283.1	1	1	0	0
XP_031550282.1	1	1	0	0
XP_031550284.1	1	1	0	0
XP_031550336.1	1	1	0	0
XP_031550303.1	1	1	0	0
XP_031560649.1	1	11	4	1			Galactose binding, SEA
XP_031560648.1	1	11	4	1			Galactose binding, SEA
XP_031561610.1	7	2	0	1			MAM x5, LRR x3, Low density lipoprotein receptor domain class A, CUB, protein kinase domain, pentaxin
XP_031561609.1	7	2	0	1			MAM x5, LRR x3, Low density lipoprotein receptor domain class A, CUB, protein kinase domain, pentaxin
XP_031559689.1	7	2	0	1		2	MAM x3, LRR, CUB, 7 transmembrane receptor rhodopsin, low density lipoprotein receptor domain class A x2,
XP_031569697.1	7	1	0	0			7 transmembrane receptor secretin, low density lipoprotein receptor class A x3, GPCR autoproteolysis inducing (gain), GPCR proteolysis site motif, SEA, immunoglob I-set
XP_031569695.1	7	1	0	0			7 transmembrane receptor secretin, low density lipoprotein receptor class A x3, GPCR autoproteolysis inducing (gain), GPCR proteolysis site motif, SEA, immunoglob I-set
XP_031569694.1	7	1	0	0			7 transmembrane receptor secretin, low density lipoprotein receptor class A x3, GPCR autoproteolysis inducing (gain), GPCR proteolysis site motif, SEA, immunoglob I-set
XP_031559271.1	7	1	0	0			7 transmembrane receptor (secretin), GPS
XP_031566278.1	7	1	0	1			7 transmembrane receptor S, GPS, GLEYA,
XP_031552615.1	1	2	0	0			GPS
XP_031552616.1	1	2	0	0			GPS
XP_031552618.1	1	1	0	0			GPS
XP_031563012.1	1	1	0	1
XP_031563013.1	1	1	0	1
XP_031563015.1	1	1	0	1
XP_031561146.1	1	1	0	1
XP_031561147.1	1	1	0	1
XP_031571637.1	0	1	0	0			EGF like , Kazal growth factor, human growth EGF x2, fibrinogen beta and gamma C terminal glob
XP_031567316.1	0	2	0	0	1
XP_031557914.1	0	2	0	0	1
XP_031557902.1	0	2	0	0	1
XP_031573839.1	0	1	0	0			CUB
XP_031554983.1	0	2	0	0			Cysteine rich secretory protein x2, trefoil domain
XP_031554982.1	0	2	0	0			Cysteine rich secretory protein x2, trefoil domain
XP_031561966.1	0	1	0	0			Trombospondin x12, CUBx2, Astacin
XP_031574920.1	0	1	0	0			CUB x2, Thrombospondin x2, Astacin
XP_031574921.1	0	1	0	0			CUB x2, Thrombospondin x2, Astacin
XP_031574922.1	0	1	0	0			CUB x2, Thrombospondin x2, Astacin
XP_031574923.1	0	1	0	0			Thrombospondin x2, Astacin
XP_031574924.1	0	1	0	0			Thrombospondin x2, Astacin
XP_031552255.1	0	1	0	0			cysteine rich secretory protein fam
XP_031569353.1	0	1	0	0			cysteine rich secretory protein fam, Calcium binding EGF x2
XP_031553581.1	0	1	0	0			thromospondin type 1 x4, Astacin
XP_031552254.1	0	1	0	0			cysteine rich secretory protein fam
XP_031552251.1	0	1	0	0			cysteine rich secretory protein fam
XP_031552252.1	0	1	0	0			cysteine rich secretory protein fam
XP_031552253.1	0	1	0	0			cysteine rich secretory protein fam
XP_031561948.1	0	1	0	0			cysteine rich secretory protein fam
XP_031561949.1	0	1	0	0			cysteine rich secretory protein fam
XP_031561950.1	0	1	0	0			cysteine rich secretory protein fam
XP_031566626.1	0	1	4	0	2		thrombospondin type 1
XP_031550823.1	0	1	1	0			Sushi repeat x8
XP_031552265.1	0	1	0	1	1		Cysteine rich secretory protein,
XP_031573870.1	0	1	0	0			Extracellualr link
XP_031573871.1	0	1	0	0			Xlink
XP_031556124.1	0	1	3	1		1	Fibrogen beta and gamma, interleukin like EMT inducer
XP_031565182.1	0	1	6	0			CUB
XP_031565897.1	0	2	0	3			PLAT/LH2, PA14 X2, WSC, ShK domain-like, EGF-like domain
XP_031552264.1	0	1	0	0			PLAT, Cysteine rich secretory protien
XP_031556383.1	0	1	0	0			savenger receptor cysteine rich x2, CUB, Kazal type, EGF
XP_031550069.1	0	1	4	2			Fibrogen beta and gamma C term x2, interleukin like EMT inducer, MAM,
XP_031559201.1	0	2	0	0			PAN
XP_031568410.1	0	2	0	0
XP_031558561.1	0	1	0	0			EGF like x3,
XP_031564606.1	0	1	0	0		2	immunoglobulin x6
XP_031573155.1	0	1	0	0			immunoglobulin x5
XP_031564583.1	0	1	0	0			immunogob
XP_031558720.1	0	2	0	0
XP_031556385.1	0	1	0	0			Glycine rich
XP_031570289.1	0	1	0	0			Calcium binding EGF x3, H type lectin domain, TLD
XP_031568347.1	0	1	0	0			EGF like x2, Calcium binding EGF
XP_031561144.1	0	2	0	1
XP_031557614.1	0	2	0	1
XP_031556419.1	0	1	0	0			EGF like
XP_031571164.1	0	1	0	0			EGF like x3, human growth factor like EGF
XP_031573251.1	0	1	0	0			Sialidase N terminal domain
XP_031573259.1	0	1	0	0			Sialidase N terminal domain
XP_031573267.1	0	1	0	0			Sialidase N terminal domain
XP_031573274.1	0	1	0	0			Sialidase N terminal domain
XP_031559398.1	0	1	0	0
XP_031557769.1	0	1	0	0
XP_031551496.1	0	1	0	0
XP_031551497.1	0	1	0	0
XP_031549108.1	0	1	0	0
XP_031563412.1	0	1	0	0
XP_031551498.1	0	1	0	0
XP_031571012.1	0	1	0	0
XP_031566858.1	0	1	0	0
XP_031562070.1	0	1	0	0
XP_031569270.1	0	1	0	0
XP_031563413.1	0	1	0	0
XP_031561983.1	0	1	0	0
XP_031563417.1	0	1	0	0
XP_031550580.1	0	1	0	1
XP_031559200.1	0	1	0	0			PAN
XP_031555108.1	0	1	0	1
XP_031567981.1	0	1	0	0			scavenger receptor cysteine rich x5, MAM x2, EGF like
XP_031568822.1	0	1	0	0
XP_031559482.1	0	1	0	0			EGF like
XP_031568821.1	0	1	0	0
XP_031570080.1	0	1	0	0			EGF, calcium binding EGFx2, H type lectin domain, TLD
XP_031550392.1	0	1	0	0
XP_031558662.1	0	1	0	0
XP_031568008.1	0	1	0	1
XP_031568444.1	0	1	0	0
XP_031559845.1	0	1	0	1
XP_031550277.1	0	1	0	0
XP_031563069.1	0	1	0	1
XP_031563070.1	0	1	0	1
XP_031551773.1	0	1	0	1
XP_031551774.1	0	1	0	1
XP_031551775.1	0	1	0	1
XP_031574060.1	0	1	0	1
XP_031558213.1	0	1	0	0
XP_031550278.1	0	1	0	0
XP_031574061.1	0	1	0	1
XP_031561145.1	0	1	0	1
XP_031574023.1	0	1	0	0
XP_031551151.1	0	1	0	0
XP_031574053.1	0	1	0	0
XP_031556420.1	0	1	0	0
XP_031558789.1	0	1	0	0
XP_031574056.1	0	1	0	1
XP_031573243.1	0	1	0	1
XP_031558788.1	0	1	0	0
XP_031551152.1	0	1	0	0

## Sheet: Acropora
sequence	transmembrane helix	Lectin C type	F5/8 domain	concanavalin A like lectin (laminin_G_3)	von willebrand factor type A	fibronectin type II	MAM	EGF/EGF-like	CUB	Ca binding EGF	other
Amillepora26031-RA	3	2	2	0		1 type III					ion channel
Amillepora26088-RA	3	1	1	0		6					ion channel
Amillepora31887-RA	1	2	0	0			3				trypsin, Astacin
Amillepora12222-RA	1	1	0	0							Kazal 2
Amillepora12562-RA	1	1	0	0						2
Amillepora12566-RA	1	1	0	0							UL45
Amillepora32448-RA	1	1	0	0		2
Amillepora30465-RA	1	1	0	0		1					immunoglobulin
Amillepora30428-RA	1	1	0	0		1					immunoglobulin
Amillepora11354-RA	1	1	0	1
Amillepora11390-RA	4	7	0	0
Amillepora03147-RA	2	1	0	0
Amillepora26953-RA	1	2	0	0
Amillepora37412-RA	1	1	0	0
Amillepora21914-RA	1	1	0	0							uncharacterised UPF0160
Amillepora11463-RA	1	1	0	0
Amillepora11456-RA	1	1	0	0
Amillepora35516-RA	1	1	0	0
Amillepora21616-RA	7	1	0	0							7 transmembrane receptor S, GPS
Amillepora01185-RA	5	1	0	0							7 transmembrane receptor S x2, GAIN, SEA, hormone receptor domain
Amillepora01188-RA	5	1	0	0							7 transmembrane receptor S x2, SEA, hormone receptor domain
Amillepora11385-RA	1	10	1	1							SEA
Amillepora11387-RA	0	9	2	0
Amillepora03154-RA	0	2	2	2			1		1		TLD, fibrogen beta and gamma C terminal
Amillepora15286-RA	0	2	0	0	1
Amillepora28533-RA	0	1	0	0					1	2	Kazal 2
Amillepora05399-RA	0	1	0	0				1			Cysteine rich secretory protein, PLAT/LH2
Amillepora05019-RA	0	1	0	0							cysteine rich secretory protein
Amillepora28539-RA	0	1	0	0					1		Kazal 2
Amillepora05021-RA	0	1	0	0							cysteine rich secretory protein
Amillepora30933-RA	0	1	0	0						1	fibrinogen beta and gamma, H type lectin
Amillepora05016-RA	0	1	0	1	1			1			cysteine rich secretory,
Amillepora32003-RA	0	2	0	0			1
Amillepora07991-RA	0	2	0	0			1
Amillepora07981-RA	0	2	0	0			1
Amillepora07852-RA	0	2	0	0			1
Amillepora10883-RA	0	2	0	0			1				PA14
Amillepora31975-RA	0	2	0	0			1
Amillepora19184-RA	0	1	0	0			1				PA14
Amillepora07880-RA	0	1	0	0			1
Amillepora08278-RA	0	1	0	0						2	TLD, Kazal 2,
Amillepora04911-RA	0	1	0	0				2			Kazal 2
Amillepora08275-RA	0	1	0	0							Kazal 2, TLD
Amillepora08272-RA	0	1	0	0						1	TLD
Amillepora28542-RA	0	1	0	0						3
Amillepora08273-RA	0	1	0	0						1	TLD, Kazal 2
Amillepora17771-RA	0	1	0	0							Common central domain of tyrosinase
Amillepora22361-RA	0	1	0	0							Sushi repeat
Amillepora34801-RA	0	1	0	0						3
Amillepora14510-RA	0	1	0	0							WSC, interleukin like EMT, farnesoic acid 0-methyl transferase
Amillepora06491-RA	0	1	0	0							astacin
Amillepora14513-RA	0	1	0	0							WSC, interleukin like EMT, farnesoic acid 0-methyl transferase
Amillepora28483-RA	0	1	0	0				1		1
Amillepora32612-RA	0	1	0	0						1	immunoglobulin
Amillepora29465-RA	0	1	0	0		4
Amillepora28369-RA	0	1	0	0		3
Amillepora32427-RA	0	1	0	0		2
Amillepora32597-RA	0	1	0	0						1
Amillepora14505-RA	0	1	0	0							franesoic acid 0-methyl transferase, interleukin like EMT
Amillepora32168-RA	0	1	0	0				1
Amillepora28518-RA	0	1	0	0						1	PAN
Amillepora07833-RA	0	1	0	0							PA14
Amillepora25100-RA	0	1	0	1
Amillepora03504-RA	0	1	0	0							PAN
Amillepora03503-RA	0	1	0	0							PAN
Amillepora18479-RA	0	1	0	0							PAN x2
Amillepora18473-RA	0	1	0	0							PAN
Amillepora18478-RA	0	1	0	0							PAN
Amillepora18542-RA	0	1	0	0							PAN
Amillepora18495-RA	0	1	0	0							PAN
Amillepora36174-RA	0	4	0	0
Amillepora35693-RA	0	2	0	0
Amillepora35706-RA	0	2	0	0
Amillepora35705-RA	0	2	0	0
Amillepora36152-RA	0	2	0	0
Amillepora11394-RA	0	1	0	0
Amillepora35691-RA	0	1	0	0
Amillepora35692-RA	0	2	0	0
Amillepora16659-RA	0	1	0	0
Amillepora16658-RA	0	1	0	0
Amillepora16644-RA	0	1	0	0
Amillepora16647-RA	0	1	0	0
Amillepora04734-RA	0	1	0	0
Amillepora36446-RA	0	2	0	0
Amillepora32745-RA	0	1	0	0
Amillepora32751-RA	0	1	0	0
Amillepora32742-RA	0	1	0	0
Amillepora02641-RA	0	1	0	0
Amillepora07889-RA	0	1	0	0
Amillepora15297-RA	0	1	0	0
Amillepora32602-RA	0	1	0	0
Amillepora21854-RA	0	1	0	0
Amillepora01220-RA	0	1	0	0
Amillepora03704-RA	0	1	0	0
Amillepora28481-RA	0	1	0	0
Amillepora28502-RA	0	1	0	0
Amillepora05023-RA	0	1	0	0
Amillepora05015-RA	0	1	0	0
Amillepora26886-RA	0	1	0	0
Amillepora32604-RA	0	1	0	0
Amillepora10982-RA	0	1	0	0
Amillepora10981-RA	0	1	0	0
Amillepora10980-RA	0	1	0	0
Amillepora18429-RA	0	1	0	0
Amillepora31966-RA	0	1	0	0
Amillepora26887-RA	0	1	0	0
Amillepora18474-RA	0	1	0	0
Amillepora18481-RA	0	1	0	0
Amillepora05018-RA	0	1	0	0
Amillepora18497-RA	0	1	0	0
Amillepora31965-RA	0	1	0	0
Amillepora07865-RA	0	1	0	0
Amillepora18947-RA	0	1	0	0
Amillepora11392-RA	0	1	0	0
Amillepora06551-RA	0	1	0	0
Amillepora18477-RA	0	1	0	0
Amillepora18476-RA	0	1	0	0
Amillepora23691-RA	0	1	0	0
Amillepora18475-RA	0	1	0	0

## Sheet: Amphinedon
sequence	transmembrane	Lectin C type	F5/8 domain	concanavalin A like lectin (laminin_G_3)	von willebrand factor type A	fibronectin type II	other
XP_019854230.1	1	1	0	0
XP_019856462.1	0	1	0	0			immunoglobulin

## Sheet: Aurelia
sequence	transmembrane	Lectin C type	F5/8 domain	concanavalin A like lectin (laminin_G_3)	von willebrand factor type A	fibronectin type II	MAM	EGF/EGF-like	CUB	Ca binding EGF	other
Seg53.7	1	2	0	0
Seg1660.6	1	1	0	0							Cadherin like x 9, chromo domain
Seg1550.2	1	1	0	0
Seg118.4	0	2	0	2				1			PA14, WSC, GLEYA, PLAT/LH2, ShK
Seg2124.6	0	1	0	2	2						Cysteine rich secretory protein
Seg230.12	0	1	0	0							Cysteine rich secretory protein
Seg4523.1	0	3	0	0
Seg929.1	0	2	0	0							PAN
Seg432.9	0	1	0	0
Seg1086.6	0	1	0	0
Seg2902.3	0	1	0	0
Seg328.6	0	1	0	0
Seg217.6	0	1	0	0
Seg1040.6	0	1	0	0
Seg2641.1	0	1	0	0
Seg17386.1	0	1	0	0
Seg144.1	0	1	0	0
Seg4101.1	0	1	0	0

## Sheet: Calavadosia
sequence	transmembrane	Lectin C type	F5/8 domain	concanavalin A like lectin (laminin_G_3)	von willebrand factor type A	fibronectin type II	MAM	EGF/EGF-like	CUB	Ca binding EGF	other
Ccrux.Trinity.65799	7	2	0	0							7 transmembrane receptor S, GPS
Ccrux.Trinity.18449	1	11	4	1							SEA, Galactose binding lectin
Ccrux.Trinity.18452	1	10	4	2							SEA, Galactose binding lectin
Ccrux.Trinity.18443	1	8	4	1							SEA, Galactose binding lectin
Ccrux.Trinity.16461	1	2	0	0
Ccrux.Trinity.16464	1	2	0	0
Ccrux.Trinity.21184	1	1	0	0					2		thrombospondin type 1 x2, Astacin
Ccrux.Trinity.21187	1	1	0	0					2		thrombospondin type 1 x2, Astacin
Ccrux.Trinity.21188	1	1	0	0					2		thrombospondin type 1 x2, Astacin
Ccrux.Trinity.55921	1	1	0	0
Ccrux.Trinity.2131	1	1	0	0
Ccrux.Trinity.15969	1	1	0	0							cysteine rich secretory protein fam, SEA
Ccrux.Trinity.3565	1	1	0	0
Ccrux.Trinity.16459	1	1	0	0
Ccrux.Trinity.60980	1	1	0	0
Ccrux.Trinity.16460	1	1	0	0
Ccrux.Trinity.52176	0	2	0	0							Thrombospondin type 1 x3
Ccrux.Trinity.63289	0	1	0	0							thrombospondin type 1
Ccrux.Trinity.62416	0	2	0	0
Ccrux.Trinity.64956	0	2	0	0
Ccrux.Trinity.16465	0	2	0	0
Ccrux.Trinity.71459	0	2	0	0
Ccrux.Trinity.64957	0	1	0	0
Ccrux.Trinity.8191	0	1	0	0
Ccrux.Trinity.15495	0	1	0	0
Ccrux.Trinity.53208	0	1	0	0
Ccrux.Trinity.63471	0	1	0	0
Ccrux.Trinity.59807	0	1	0	0
Ccrux.Trinity.3561	0	1	0	0
Ccrux.Trinity.3563	0	1	0	0
Ccrux.Trinity.59074	0	1	0	0
Ccrux.Trinity.67573	0	1	0	0
Ccrux.Trinity.67409	0	1	0	0
Ccrux.Trinity.60373	0	1	0	0
Ccrux.Trinity.8190	0	1	0	0
Ccrux.Trinity.15496	0	1	0	0
Ccrux.Trinity.68657	0	1	0	0
Ccrux.Trinity.18445	0	3	0	0
Ccrux.Trinity.39765	0	2	0	2							PA14
Ccrux.Trinity.39763	0	2	0	2							PA14

## Sheet: Cassiopea
sequence	transmembrane	Lectin C type	F5/8 domain	concanavalin A like lectin (laminin_G_3)	von willebrand factor type A	fibronectin type II	MAM	EGF/EGF-like	CUB	Ca binding EGF	other
evm.model.Scaffold_40114_HRSCAF=40359.496	1	11	4	0							SEA, galactose binding lectin
evm.model.Scaffold_2593_HRSCAF=2754.688	1	1	0	0
evm.model.Scaffold_2593_HRSCAF=2754.685	1	1	0	0
evm.model.Scaffold_40138_HRSCAF=40465.1492	1	1	0	0							immunoglobulin x2, collagen triple helix repeat
evm.model.Scaffold_2593_HRSCAF=2754.683	1	1	0	0
evm.model.Scaffold_40138_HRSCAF=40465.1497	1	1	0	0							immunoglobulin I set, collagin triple helix repeat x2
evm.model.Scaffold_40168_HRSCAF=40561.1096	1	1	0	0
evm.model.Scaffold_40138_HRSCAF=40465.1494	1	1	0	0							immunoglob Iset, immunoglob, collagen triple helix
evm.model.Scaffold_40138_HRSCAF=40465.1495	1	1	0	0							immunoglob Iset, collagen triple helix repeat x2
evm.model.Scaffold_2593_HRSCAF=2754.443	1	1	0	0
evm.model.Scaffold_117_HRSCAF=135.661_evm.model.Scaffold_117_HRSCAF=135.662	1	1	0	0				4
evm.model.Scaffold_40138_HRSCAF=40465.1896	2	3	0	0							protein tyrosine kinase
evm.model.Scaffold_40196_HRSCAF=40652.1117	2	1	0	0							protein tyrosine kinase
evm.model.Scaffold_40164_HRSCAF=40545.759	2	1	0	0							zona pellucida like domain
evm.model.Scaffold_117_HRSCAF=135.852	0	10	1	1							glactose binding lectin domain
evm.model.Scaffold_40141_HRSCAF=40491.406.3.5d579b38	0	2	0	2							PA14, GLEYA, ShK domain
evm.model.Scaffold_40141_HRSCAF=40491.406.2.5d579b36	0	2	0	1							PA14, GLEYA, ShK domain
evm.model.Scaffold_40141_HRSCAF=40491.406.1.5d579b36	0	2	0	2							PA14, GLEYA, ShK domain
evm.model.Scaffold_40141_HRSCAF=40491.406	0	2	0	2							PA14, GLEYA, ShK domain
evm.model.Scaffold_168_HRSCAF=201.724.1.5d579b3b	0	1	0	0					2		thrombospondin type 1 x2, Astacin
evm.model.Scaffold_168_HRSCAF=201.724	0	1	0	0					2		thrombospondin type 1 x2, Astacin
evm.model.Scaffold_40141_HRSCAF=40491.41	0	1	0	0	1						Cysteine rich secretory protein
evm.model.Scaffold_40109_HRSCAF=40345.606	0	1	0	0							Cysteine rich sectretory
evm.model.Scaffold_40141_HRSCAF=40491.892	0	1	0	0				5	1
evm.model.Scaffold_11_HRSCAF=12.535	0	1	0	0					3	2	low density lipoprotein receptor domain A, Sushi repeat x6
evm.model.Scaffold_40114_HRSCAF=40359.496	1	11	4	0							SEA, galactose binding lectin
evm.model.Scaffold_40141_HRSCAF=40491.891	0	2	0	0				3
evm.model.Scaffold_117_HRSCAF=135.116	0	1	0	0							EF hand domain pair x2
evm.model.Scaffold_40109_HRSCAF=40345.1202	0	1	0	0		1
evm.model.Scaffold_40141_HRSCAF=40491.938	0	1	0	0							PAN
evm.model.Scaffold_40141_HRSCAF=40491.890	0	1	0	0				1		1
evm.model.Scaffold_117_HRSCAF=135.153	0	1	0	0							cadherin x10
novel_model_299_5d572bfb	0	1	0	0
evm.model.Scaffold_168_HRSCAF=201.46	0	1	0	0
evm.model.Scaffold_2593_HRSCAF=2754.686	0	1	0	0
evm.model.Scaffold_117_HRSCAF=135.753	0	1	0	0
evm.model.Scaffold_2593_HRSCAF=2754.682	0	1	0	0
evm.model.Scaffold_40141_HRSCAF=40491.40	0	1	0	0
evm.model.Scaffold_40168_HRSCAF=40561.1098	0	1	0	0
evm.model.Scaffold_11_HRSCAF=12.1649	0	1	0	0
evm.model.Scaffold_40164_HRSCAF=40545.659	0	1	0	0
evm.model.Scaffold_11_HRSCAF=12.1648	0	1	0	0

## Sheet: Clytia
sequence	transmembrane	Lectin C type	F5/8 domain	concanavalin A like lectin (laminin_G_3)	von willebrand factor type A	fibronectin type II	MAM	EGF/EGF-like	CUB	Ca binding EGF	other
TCONS_00059665-protein	1	2	0	0							immunoglob I set
TCONS_00072166-protein	1	1	0	0							Zona pellucida like domain
TCONS_00053707-protein	1	2	0	0
TCONS_00021701-protein	1	2	0	0
TCONS_00052747-protein	2	1	0	0
TCONS_00065030-protein	1	1	0	0
TCONS_00008793-protein	1	1	0	0
TCONS_00038274-protein	1	1	0	0
TCONS_00025012-protein	1	1	0	0
TCONS_00019274-protein	1	1	0	0
TCONS_00008404-protein	11	2	0	0							Polycystin cation channel x2, REJ domain, PLAT/LH2, GPS
TCONS_00059925-protein	7	2	0	0							7 transmembrane receptor S, GPS
TCONS_00053705-protein	7	1	0	0							7 transmembrane receptor S x2, GPS, SEA
TCONS_00003294-protein	1	11	3	1							Galactose binding lectin
TCONS_00019049-protein	0	1	0	0					3	2	low density lipoprotein receptor domain A, HYR domain, Sushi repeat x7
TCONS_00001201-protein	0	2	0	2				1			WSC, PA14, PLAT/LH2,
TCONS_00064671-protein	0	4	0	0							thrombospondin type 1 domain
TCONS_00058657-protein	0	3	0	0	1
TCONS_00053164-protein	0	1	0	0						2	Astacin, Thrombospondin x2
TCONS_00020839-protein	0	1	0	0	1
TCONS_00047185-protein	0	1	0	1	1						Cysteine rich secretory fam
TCONS_00059252-protein	0	1	0	0	1D
TCONS_00001968-protein	0	1	0	0							Cysteine rich secretory fam, SEA
TCONS_00058579-protein	0	1	0	0							Nidogen-like, Kazal 2
TCONS_00042536-protein	0	1	0	0							Thrombospondin x2
TCONS_00013994-protein	0	1	0	0		7
TCONS_00044056-protein	0	3	0	0
TCONS_00053094-protein	0	1	0	0							immunoglob I set
TCONS_00046080-protein	0	1	0	0							immunoglob Iset x2
TCONS_00056825-protein	0	1	0	0							Collagen triple helix repeat
TCONS_00067484-protein	0	2	0	0
TCONS_00008792-protein	0	2	0	0
TCONS_00018684-protein	0	2	0	0
TCONS_00071777-protein	0	2	0	0
TCONS_00031187-protein	0	2	0	0
TCONS_00030658-protein	0	2	0	0
TCONS_00057260-protein	0	2	0	0
TCONS_00060110-protein	0	1	0	0
TCONS_00043994-protein	0	1	0	0
TCONS_00036492-protein	0	1	0	0
TCONS_00059594-protein	0	1	0	0
TCONS_00062360-protein	0	1	0	0							immunoglob set x2
TCONS_00048264-protein	0	1	0	0
TCONS_00050531-protein	0	1	0	0
TCONS_00056360-protein	0	1	0	0
TCONS_00026645-protein	0	1	0	0
TCONS_00020411-protein	0	1	0	0
TCONS_00026958-protein	0	1	0	0
TCONS_00063107-protein	0	1	0	0
TCONS_00012031-protein	0	1	0	0
TCONS_00000809-protein	0	1	0	0
TCONS_00065193-protein	0	1	0	0
TCONS_00036482-protein	0	1	0	0
TCONS_00063658-protein	0	1	0	0
TCONS_00065170-protein	0	1	0	0
TCONS_00006800-protein	0	1	0	0
TCONS_00056350-protein	0	1	0	0
TCONS_00021054-protein	0	1	0	0
TCONS_00020951-protein	0	1	0	0
TCONS_00065169-protein	0	1	0	0
TCONS_00063447-protein	0	1	0	0
TCONS_00057215-protein	0	1	0	0
TCONS_00000142-protein	0	1	0	0

## Sheet: Dendronephyta
sequence	transmembrane	Lectin C type	F5/8 domain	concanavalin A like lectin (laminin_G_3)	von willebrand factor type A	fibronectin type II	MAM	EGF/EGF-like	CUB	Ca binding EGF	other
XP_028393076.1	1	2	0	0
XP_028419102.1	1	1	0	0
XP_028405294.1	1	1	0	0
XP_028415004.1	1	1	0	0
XP_028415003.1	1	1	0	0
XP_028392900.1	3	4	8	1		8	1				interleukin like EMT, ion channel, interferon alpha/beta receptor fibronectin type III, fibrogen beta and gamma chains C terminal x4
XP_028395191.1	1	11	4	1							Galactose binding lectin, SEA
XP_028395175.1	1	11	4	1							Galactose binding lectin, SEA
XP_028395202.1	1	11	3	0							Galactose binding lectin, SEA
XP_028395157.1	1	11	3	0							Galactose binding lectin, SEA
XP_028395163.1	1	8	3	0							Galactose binding lectin, SEA
XP_028395588.1	1	6	1	0							SEA
XP_028410420.1	8	2	0	0				2		1	GPS, GAIN
XP_028400846.1	8	2	0	0				6		8	7 transmembrane receptor, GAIN,
XP_028410419.1	8	1	0	0				4		3	GAIN, 7 transmembrane receptor
XP_028410418.1	8	1	0	0				6		3	7 transmembrane receptor, GAIN ,
XP_028410417.1	8	1	0	0				6		3	7 transmembrane receptor, GAIN ,
XP_028391995.1	7	4	0	0							7 transmembrane receptor S, GPS
XP_028410396.1	7	2	0	0							7 transmembrane receptor S, GPS. GAIN
XP_028405204.1	7	1	0	0			5		1		LRR x2, 7 transmembrane receptor class A x3
XP_028400992.1	7	1	0	0							7 transmembrane receptor S, GAIN, GPS
XP_028410398.1	7	1	0	0							7 transmembrane receptor S, GAIN, GPS
XP_028400990.1	7	1	0	0							7 transmembrane receptor S, GAIN, GPS
XP_028410421.1	7	1	0	0				1		3	7 transmembrane receptor S, GAIN, GPS
XP_028401048.1	7	1	0	0							7 transmembrane receptor S, GAIN, GPS
XP_028410387.1	7	1	0	0				1			7 transmembrane receptor S, GAIN, GPS
XP_028400843.1	7	1	0	0				1			7 transmembrane receptor S, GAIN, GPS
XP_028400991.1	7	1	0	0				1			7 transmembrane receptor S, GAIN, GPS
XP_028392073.1	7	1	0	0							7 transmembrane receptor S
XP_028418642.1	2	2	0	0		1					immunoglobulin I set
XP_028410522.1	1	2	0	0						1
XP_028402742.1	1	2	0	0		1					immunoglobulin I set
XP_028412478.1	1	1	0	0							GDSL like lipase/Acylhydrolase
XP_028407714.1	1	1	0	0							ricin B lectin
XP_028409053.1	0	4	10	0			1				fibrogen beta and gamma C terminal x4, interleukin like EMT inducer
XP_028408461.1	0	2	0	0							ShK domain
XP_028408460.1	0	2	0	0							ShK domain
XP_028409027.1	0	3	7	1			1				interleukin like EMT inducer, fibrinogen beta and gamma C term x4
XP_028409028.1	0	3	6	1		4	1				interleukin like EMT inducer, fibrinogen beta and gamma C term x4,
XP_028406280.1	0	1	0	0							cysteine rich secretory
XP_028394125.1	0	1	0	0					2		Astacin, thrombospondin type 1 x2
XP_028413944.1	0	2	0	0					1		LRR x2, Galactose binding lectin, Pentaxin fam
XP_028418642.1	2	2	0	0		1					immunoglobulin I set
XP_028410522.1	1	2	0	0						1
XP_028402742.1	1	2	0	0		1					immunoglobulin I set
XP_028412478.1	1	1	0	0							GDSL like lipase/Acylhydrolase
XP_028407714.1	1	1	0	0							ricin B lectin
XP_028418924.1	0	1	0	0							PAN
XP_028409472.1	0	1	0	0							PAN
XP_028401816.1	0	1	0	0							PAN
XP_028395542.1	0	5	0	0
XP_028411106.1	0	2	0	0				6		3
XP_028411848.1	0	1	0	0				2		1
XP_028412471.1	0	1	0	0				1		1	sushi repeat
XP_028412079.1	0	1	0	0				1
XP_028415977.1	0	1	0	0				1		1	Kazal2
XP_028411846.1	0	1	0	0				1			Kazal2
XP_028397937.1	0	1	0	0							Zona pellucida like domain
XP_028411847.1	0	1	0	0				1			Kazal 2
XP_028397841.1	0	1	0	0							Zona pellucida like domain
XP_028415346.1	0	1	0	0						2
XP_028400844.1	0	1	0	0				4		1
XP_028414660.1	0	1	0	0							Astacin
XP_028397936.1	0	1	0	0							Zona pellucida like domain
XP_028412664.1	0	1	0	0						2
XP_028417824.1	0	1	0	0				1		3
XP_028412098.1	0	1	0	0				1		2
XP_028406440.1	0	1	0	0							galactose binding lectin
XP_028409447.1	0	1	0	0
XP_028418897.1	0	1	0	0
XP_028409435.1	0	1	0	0
XP_028410389.1	0	1	0	0
XP_028399197.1	0	1	0	0
XP_028390635.1	0	1	0	0
XP_028413874.1	0	1	0	0
XP_028416698.1	0	1	0	0							A macroglobulin receptor binding
XP_028415608.1	0	1	0	0							A macroglobulin receptor binding
XP_028418028.1	0	1	0	0							A macroglobulin receptor binding, A macroglobulin TED
XP_028418027.1	0	1	0	0							A macroglobulin receptor binding, A macroglobulin TED
XP_028416403.1	0	1	0	0							A macroglobulin receptor binding, A macroglobulin TED, Alpha 2 macroglobulin receptor binding
XP_028416911.1	0	1	0	0							A macroglobulin receptor binding, A macroglobulin TED x2
XP_028412470.1	0	1	0	0						1	Kazal 2, scavenger recptor cysteine rich
XP_028417107.1	0	1	0	0							A macroglobulin receptor binding
XP_028416699.1	0	1	0	0							A macroglobulin TED, A macroglobulin receptor binding domain, Alpha 2 macroglobulin
XP_028410399.1	0	1	0	0							GAIN, GPS

## Sheet: Exaiptasia
sequence	transmembrane helix	Lectin C type	F5/8 domain	concanavalin A like lectin (laminin_G_3)	von willebrand factor type A	fibronectin type II	MAM	EGF/EGF-like	CUB	Ca binding EGF	other
XP_020915523.1	7	1	0	0							7 transmembrane receptor S, low density lipoprotein receptor A x3, GAIN, GPS, SEA
XP_028517491.1	7	1	0	0							7 transmembrane receptor S, GPS, GAIN, GLEYA
XP_028518884.1	1	1	0	0			7				Scavanger receptor cysteine rich x6
XP_020898042.1	1	1	0	0							Dystroglycan
XP_020898036.1	1	1	0	0							Dystroglycan
XP_028513707.1	1	1	0	2
XP_020895227.1	1	1	0	1
XP_028514385.1	1	1	0	1
XP_028518489.1	3	2	0	0
XP_020914857.1	3	1	0	0
XP_020914865.1	3	1	0	0
XP_028519268.1	3	1	0	0
XP_028519269.1	3	1	0	0
XP_028516254.1	2	2	0	0
XP_020894010.1	2	1	0	0
XP_020894011.1	2	1	0	0
XP_020907000.2	2	1	0	0
XP_028516680.1	2	1	0	0
XP_028514354.1	1	2	0	0
XP_020916443.2	1	1	0	0
XP_020917867.1	1	1	0	0
XP_020894009.1	1	1	0	0
XP_020894012.2	1	1	0	0
XP_020914033.1	1	1	0	0
XP_028514213.1	1	1	0	0
XP_020903899.2	1	1	0	0
XP_020914035.1	1	1	0	0
XP_028513114.1	1	1	0	0
XP_028512544.1	2	4	0	0				6
XP_028518810.1	1	1	0	0				1			Kazal type serine protease inhibitor, TLD
XP_028515638.1	1	12	3	1							Galactose binding lectin
XP_020911994.1	1	1	0	0					2		Astacin, Thrombospondin x15
XP_028512500.1	1	1	0	0					2		Astacin, thrombospondin x2
XP_020891852.1	1	1	0	0					2		Astacin, thrombospondin x2
XP_020894641.1	1	1	0	0							Cyseine rich sectetory
XP_028513260.1	1	1	0	0							Cyseine rich sectetory
XP_028516916.1	0	2	0	3				1			PLAT/LH2, PA14 x2, WSC, ShK like
XP_028512814.1	0	2	4	1			1				Fibrinogen beta and gamma C terminal x2, interleukin like EMT inducer x2
XP_028517870.1	0	1	0	0				2	1		H type llectin domain, scavenger receptor cysteine rich, Ca binding EGF x5
XP_020905625.1	0	2	2	0							Calx beta
XP_020894921.1	0	2	0	0	1
XP_020911014.1	0	2	0	0							Xlink
XP_028512501.1	0	1	0	0					2		Astacin, thrombospondin x2
XP_028512502.1	0	1	0	0					2		Astacin, thrombospondin x2
XP_028512503.1	0	1	0	0					2		Astacin, thrombospondin x2
XP_020902757.1	0	1	0	0							PLAT/LH2, cysteine rich secretory
XP_028512430.1	0	1	0	0							Astacin, thrombospondin type 1 x1
XP_028516256.1	0	1	2	0							Calx beta x2
XP_020907891.1	0	1	0	0				1	1		Ca bind EGF x4,
XP_020901530.1	0	1	5	0	2						Thrombospondin type 1 x2
XP_028515541.1	0	1	0	0							Cyseine rich sectetory
XP_028518231.1	0	1	2	0
XP_020902829.1	0	1	0	0							Cycsteine rich secretory protein fam
XP_028519683.1	0	1	3	0							Fibrogen beta and gamma C terminal x2, interleukin like EMT, fibronectin type II
XP_020911001.1	0	1	0	0							Xlink
XP_020911740.1	0	1	0	0							Xlink
XP_020903188.2	0	1	0	2			2
XP_020908921.2	0	1	0	1			1				Low density lipoprotein receptor domain A x2
XP_028517873.1	0	1	0	0				1			Ca bind EGF x2, scavenger receptor cysteine rich, H type lectin,
XP_020907890.2	0	1	0	0							Scavenger receptor cysteine rich, Ca bind EGF, Kazal2
XP_020897823.2	0	1	0	0							low density lipoprotein receptor domain A x2
XP_028518446.1	0	1	0	0				1		1	scavenger receptor cysteine rich,
XP_020900589.1	0	2	0	1
XP_028514897.1	0	2	0	1
XP_028513666.1	0	2	0	1
XP_020900599.2	0	1	0	1
XP_020898035.2	0	1	0	1
XP_020898123.1	0	1	0	1
XP_028514896.1	0	1	0	1
XP_020891825.1	0	1	0	1
XP_028514345.1	0	1	0	1
XP_028514175.1	0	1	0	1
XP_028512488.1	0	1	0	1
XP_020897909.2	0	1	0	1
XP_028514166.1	0	1	0	1				1
XP_020898083.2	0	1	0	1
XP_028513717.1	0	1	0	1
XP_028518715.1	0	1	0	1
XP_020917875.2	0	2	0	0
XP_028512471.1	0	2	0	0
XP_028512473.1	0	2	0	0
XP_028512472.1	0	2	0	0
XP_028512474.1	0	1	0	0
XP_020917876.2	0	1	0	0
XP_020910587.1	0	1	0	0
XP_020916572.1	0	1	0	0
XP_020897304.1	0	1	0	0
XP_028519144.1	0	1	0	0
XP_020897603.2	0	1	0	0
XP_020916592.2	0	2	0	0
XP_020894016.1	0	1	0	0
XP_028519448.1	0	2	0	0
XP_028518745.1	0	1	0	0
XP_020913925.1	0	1	0	0
XP_020913924.1	0	1	0	0
XP_028518744.1	0	1	0	0
XP_020916568.2	0	2	0	0
XP_020894013.1	0	1	0	0
XP_020893164.1	0	1	0	0
XP_020897824.1	0	1	0	0
XP_028517068.1	0	1	0	0
XP_020893947.1	0	1	0	0
XP_020905295.1	0	1	0	0
XP_028513129.1	0	1	0	0
XP_020913921.1	0	1	0	0
XP_028516138.1	0	1	0	0
XP_028513807.1	0	1	0	0
XP_028512491.1	0	1	0	0
XP_020891808.1	0	1	0	0
XP_020911257.1	0	1	0	0
XP_028517678.1	0	1	0	0
XP_020908467.1	0	1	0	0
XP_028518693.1	0	1	0	0
XP_020910254.1	0	1	0	0
XP_028514895.1	0	1	0	0
XP_020907353.2	0	1	0	0
XP_020911255.2	0	1	0	0
XP_028519447.1	0	1	0	0
XP_028519493.1	0	2	0	0				1			TLD x2
XP_020893229.1	0	1	0	0							PAN
XP_028515540.1	0	1	0	0							SEA
XP_020902810.1	0	1	0	0							SEA
XP_020912859.2	0	1	0	0				1			Ca binding EGF x5
XP_020907897.2	0	1	0	0				1
XP_028514228.1	0	1	0	0				1			Kazal type serine protease inhibitor, fibrogen beta and gamma C term,
XP_028515610.1	0	1	0	0				1			Ca binding EGF x5
XP_020907884.2	0	1	0	0				1		4	TLD x2
XP_020913541.1	0	1	0	0							PAN
XP_020891806.2	0	2	0	1							PAN
XP_028512490.1	0	2	0	1							PAN
XP_020893717.2	0	1	0	0							PAN
XP_020913629.1	0	1	0	0							PAN
XP_020891826.1	0	2	0	2							PAN
XP_020893692.1	0	1	0	0							PAN
XP_020911103.1	0	1	0	0				2		1	TLD, Kazal 2
XP_028516010.1	0	1	0	0				3			TLD
XP_020915383.1	0	1	0	0							PAN
XP_020893695.1	0	1	0	0							PAN
XP_028514196.1	0	1	0	0							PAN
XP_020897122.1	0	1	0	0							PAN
XP_028513951.1	0	1	0	0							PAN
XP_028513031.1	0	1	0	0							PAN
XP_020893694.1	0	1	0	0							PAN
XP_028513029.1	0	1	0	0							PAN
XP_028513030.1	0	1	0	0							PAN
XP_020904736.1	0	2	0	1							PAN
XP_028517102.1	0	2	0	1				1
XP_028517676.1	0	2	0	1							reverse transcriptase
XP_020911303.2	0	1	0	0							PAN
XP_020893691.1	0	1	0	0							PAN
XP_020898903.1	0	1	0	0				1			PAN
XP_020898267.1	0	1	0	0							PAN
XP_020904325.1	0	1	0	0							GDSL like lipase/acylhydrolase fam
XP_020911256.2	0	1	0	0				1
XP_028513415.1	0	1	0	0							Elongation factor Tu GTP binding, 116 kDa U5 small nuclear ribonucleoprotein compornt N terminus
XP_028518719.1	0	1	0	0							PAN

## Sheet: Hydra
sequence	transmembrane	Lectin C type	F5/8 domain	concanavalin A like lectin (laminin_G_3)	von willebrand factor type A	fibronectin type II	MAM	EGF/EGF-like	CUB	Ca binding EGF	other
Sc4wPfr_1300.g9822.t1	1	10	4	1							SEA, galactose binding lectin
Sc4wPfr_198.g23280.t1	1	2	0	0							homeodomain like domain
Sc4wPfr_100.g17110.t1	1	1	0	0							Protein tyrosine kinase
Sc4wPfr_707.1.g4183.t1	2	2	0	0
Sc4wPfr_208.2.g17742.t1	2	1	0	0
Sc4wPfr_174.g11872.t1	1	1	0	0
Sc4wPfr_547.1.g25022.t1	1	1	0	0
Sc4wPfr_1968.g26006.t1	1	1	0	0
Sc4wPfr_1300.g9827.t1	0	9	1	0
Sc4wPfr_508.g5897.t1	0	3	0	0							thrombospondin type 1
Sc4wPfr_396.1.g13876.t2	0	2	0	2				1			PLAT/LH2, PA14, WSC, ShK
Sc4wPfr_396.1.g13876.t6	0	2	0	2				1			PLAT/LH2, PA14, ShK
Sc4wPfr_396.1.g13876.t4	0	2	0	2				1			PLAT/LH2, PA14, ShK
Sc4wPfr_396.1.g13876.t1	0	2	0	2				1			PLAT/LH2, PA14, ShK
Sc4wPfr_396.1.g13876.t5	0	2	0	2				1			PLAT/LH2, PA14, ShK
Sc4wPfr_396.1.g13876.t3	0	2	0	2				1			PLAT/LH2, PA14, ShK
Sc4wPfr_41.g30787.t1	0	1	0	0							fibrinogen beta and gamma chains C terminal
Sc4wPfr_38.1.g13212.t1	0	1	0	0					2		Astacin, thrombospondin type 1 x2
Sc4wPfr_38.1.g13212.t2	0	1	0	0					2		Astacin, thrombospondin type 1 x2
Sc4wPfr_259.g33624.t2	0	1	0	2	1						cysteine rich secretory fam
Sc4wPfr_259.g33624.t1	0	1	0	2	1						cysteine rich secretory fam
Sc4wPfr_1269.g30722.t1	0	1	0	0							cysteine rich secretory fam, SEA
Sc4wPfr_133.g14092.t1	0	1	0	0							thrombospondin type 1, Alpha L arabinofuranosidase
Sc4wPfr_113.1.g28301.t1	0	2	0	0							UL45
Sc4wPfr_728.g2223.t1	0	1	0	0							reverse transriptase 1
Sc4wPfr_38.1.g13212.t4	0	1	0	0							Zinc binding, zinc knuckle
Sc4wPfr_1630.1.g20728.t2	0	3	0	0
Sc4wPfr_1630.1.g20728.t1	0	3	0	0
Sc4wPfr_1127.1.g1464.t1	0	2	0	0
Sc4wPfr_625.g7793.t1	0	2	0	0
Sc4wPfr_100.g17108.t1	0	2	0	0
Sc4wPfr_461.g8086.t1	0	1	0	0
Sc4wPfr_1630.g30617.t1	0	1	0	0		2
Sc4wPfr_789.g22452.t1	0	1	0	0
Sc4wPfr_508.g5857.t1	0	1	0	0
Sc4wPfr_1630.1.g20734.t2	0	1	0	0
Sc4wPfr_1061.g18798.t1	0	1	0	0
Sc4wPfr_1630.1.g20734.t1	0	1	0	0
Sc4wPfr_1151.2.g25207.t1	0	1	0	0
Sc4wPfr_625.g7778.t1	0	1	0	0
Sc4wPfr_962.g23745.t1	0	1	0	0
Sc4wPfr_439.g20824.t1	0	1	0	0
Sc4wPfr_439.g20823.t1	0	1	0	0
Sc4wPfr_149.g26112.t4	0	1	0	0
Sc4wPfr_41.g30791.t1	0	1	0	0
Sc4wPfr_728.g2233.t1	0	1	0	0
Sc4wPfr_728.g2249.t1	0	1	0	0
Sc4wPfr_52.g22737.t1	0	1	0	0

[truncated: 6 more sheets: Montipora, Morbakka, Nematostella, Orbicella, Pocillopora, Xenia]
