# Supplementary material for: Cnidarian Pattern Recognition Receptor Repertoires Reflect Both Phylogeny and Life History Traits
Source: Front Immunol. 2021 Jun 23;12:689463. doi: 10.3389/fimmu.2021.689463 (PMC8260672; doi:10.3389/fimmu.2021.689463)
Supplement: Supplementary Table 7 — PRR-NFkB pathways sequence IDs. [file Table_7.xlsx]

## Sheet: Actinia
NFkB
sequence	Pfam domains
XP_031565156.1	Rel DNA binding, REL dimerization, ankyrin repeats x2
IKBA
sequence	Pfam domains
XP_031566534.1	Ank_2, Ank_3, Ank_4
Pathway RBH						Key
cnid_seq	human_result	human_eval	human_query	cnid_eval			counted as present in proteome
XP_031553902.1	sp|Q13233|M3K1_HUMAN	3e-124	sp|Q13233|M3K1_HUMAN	6e-125
XP_031554152.1	sp|Q9H257|CARD9_HUMAN	4e-06	sp|Q9H257|CARD9_HUMAN	2e-06
XP_031554443.1	sp|P42338|PK3CB_HUMAN	0	sp|P42336|PK3CA_HUMAN	0
XP_031555240.1	sp|Q15629|TRAM1_HUMAN	7e-103	sp|Q15629|TRAM1_HUMAN	7e-108
XP_031555728.1	sp|Q99836|MYD88_HUMAN	6e-46	sp|Q99836|MYD88_HUMAN	4e-46
XP_031558397.1	sp|Q12933|TRAF2_HUMAN	7e-116	sp|Q12933|TRAF2_HUMAN	4e-116
XP_031561863.1	sp|Q14790|CASP8_HUMAN	3e-63	sp|Q14790|CASP8_HUMAN	1e-60
XP_031561870.1	sp|O95999|BCL10_HUMAN	2e-10	sp|O95999|BCL10_HUMAN	1e-09
XP_031567473.1	sp|O43318|M3K7_HUMAN	4e-133	sp|O43318|M3K7_HUMAN	5e-134
XP_031567866.1	sp|P43405|KSYK_HUMAN	2e-138	sp|P43405|KSYK_HUMAN	9e-142
XP_031568187.1	sp|O15111|IKKA_HUMAN	1e-148	sp|O15111|IKKA_HUMAN	2e-146
XP_031568807.1	sp|P63000|RAC1_HUMAN	5e-128	sp|P63000|RAC1_HUMAN	2e-125
XP_031573653.1	sp|Q9UDY8|MALT1_HUMAN	1e-77	sp|Q9UDY8|MALT1_HUMAN	7e-78
XP_031573965.1	sp|Q15750|TAB1_HUMAN	3e-115	sp|Q15750|TAB1_HUMAN	2e-110
XP_031574150.1	sp|Q9Y4K3|TRAF6_HUMAN	5e-106	sp|Q9Y4K3|TRAF6_HUMAN	3e-106
XP_031564380.1	sp|Q9Y243|AKT3_HUMAN	0	sp|Q9Y243|AKT3_HUMAN	0
XP_031550275.1	tr|A0A0G2JI85|A0A0G2JI85_HUMAN	1e-109	sp|Q9NWZ3|IRAK4_HUMAN	6e-28
XP_031553164.1	tr|A0A5K1VW73|A0A5K1VW73_HUMAN	7e-05	sp|Q15628|TRADD_HUMAN	4e-05
XP_031554498.1	tr|J3QQQ8|J3QQQ8_HUMAN	2e-96	sp|Q7Z434|MAVS_HUMAN	1.4
XP_031561077.1	tr|J3KPI6|J3KPI6_HUMAN	0	sp|P51617|IRAK1_HUMAN	8e-21
XP_031561863.1	sp|Q14790|CASP8_HUMAN	3e-63	sp|Q92851|CASPA_HUMAN	2e-46
XP_031562113.1	tr|A0A0A0MSI9|A0A0A0MSI9_HUMAN	2e-14	sp|P58753|TIRAP_HUMAN	9e-12
XP_031566123.1	sp|Q96CV9|OPTN_HUMAN	2e-08	sp|Q9Y6K9|NEMO_HUMAN	3e-10
XP_031567473.1	sp|O43318|M3K7_HUMAN	4e-133	sp|Q13546|RIPK1_HUMAN	1e-29
XP_031567473.1	sp|O43318|M3K7_HUMAN	4e-133	sp|O43353|RIPK2_HUMAN	5e-27
XP_031568187.1	sp|O15111|IKKA_HUMAN	1e-148	sp|O14920|IKKB_HUMAN	3e-139
XP_031574990.1	tr|B4E3T5|B4E3T5_HUMAN	4e-05	sp|Q13158|FADD_HUMAN	1e-06

## Sheet: Acropora
NFkB
sequence	Pfam domains
Amillepora10166-RA	Rel RNA binding, Rel dimerization, anykrin repeats (3 copies), death domain
IKBA
sequence	Pfam domains
Amillepora15217-RA	Ank_2, Ank_5
cnid_seq	human_result	human_eval	human_query	cnid_eval		Key
Amillepora00463-RA	tr|A0A087WWW9|A0A087WWW9_HUMAN	9e-10	sp|O95999|BCL10_HUMAN	1e-08			counted as present in proteome
Amillepora00556-RA	sp|Q14790|CASP8_HUMAN	4e-50	sp|Q14790|CASP8_HUMAN	1e-50
Amillepora03026-RA	tr|A0A3B3IS32|A0A3B3IS32_HUMAN	9e-52	sp|Q9UDY8|MALT1_HUMAN	2e-50
Amillepora09656-RA	tr|E5RGW5|E5RGW5_HUMAN	3e-101	sp|O14920|IKKB_HUMAN	1e-94
Amillepora10245-RA	sp|Q9Y4K3|TRAF6_HUMAN	2e-102	sp|Q9Y4K3|TRAF6_HUMAN	7e-103
Amillepora12692-RA	tr|A0A0A0MSI9|A0A0A0MSI9_HUMAN	5e-27	sp|Q99836|MYD88_HUMAN	2e-21
Amillepora14389-RA	sp|P63000|RAC1_HUMAN	5e-119	sp|P63000|RAC1_HUMAN	2e-119
Amillepora14407-RA	sp|Q15750|TAB1_HUMAN	2e-114	sp|Q15750|TAB1_HUMAN	2e-110
Amillepora19694-RA	sp|O43318|M3K7_HUMAN	2e-133	sp|O43318|M3K7_HUMAN	4e-133
Amillepora20564-RA	sp|Q15629|TRAM1_HUMAN	2e-87	sp|Q15629|TRAM1_HUMAN	5e-89
Amillepora26147-RA	sp|Q13233|M3K1_HUMAN	3e-127	sp|Q13233|M3K1_HUMAN	2e-130
Amillepora26234-RA	sp|P43405|KSYK_HUMAN	2e-123	sp|P43405|KSYK_HUMAN	8e-119
Amillepora32187-RA	sp|P42338|PK3CB_HUMAN	0	sp|P42336|PK3CA_HUMAN	0
Amillepora08079-RA	sp|Q86UP2|KTN1_HUMAN	0.68	sp|Q9Y6K9|NEMO_HUMAN	3e-09
Amillepora09656-RA	tr|E5RGW5|E5RGW5_HUMAN	3e-101	sp|O15111|IKKA_HUMAN	5e-96
Amillepora10139-RA	sp|P55210|CASP7_HUMAN	3e-69	sp|Q92851|CASPA_HUMAN	1e-41
Amillepora12736-RA	sp|Q13114|TRAF3_HUMAN	3e-117	sp|Q12933|TRAF2_HUMAN	3e-94
Amillepora13039-RA	sp|Q15399|TLR1_HUMAN	2e-10	sp|P58753|TIRAP_HUMAN	2e-06
Amillepora13727-RA	sp|Q9BXL7|CAR11_HUMAN	3e-09	sp|Q9H257|CARD9_HUMAN	1e-08
Amillepora15544-RA	tr|J3KPI6|J3KPI6_HUMAN	6e-174	sp|P51617|IRAK1_HUMAN	7e-22
Amillepora15544-RA	tr|J3KPI6|J3KPI6_HUMAN	6e-174	sp|O43353|RIPK2_HUMAN	4e-25
Amillepora18885-RA	sp|P41743|KPCI_HUMAN	0	sp|P31749|AKT1_HUMAN	4e-86
Amillepora19694-RA	sp|O43318|M3K7_HUMAN	2e-133	sp|Q9NWZ3|IRAK4_HUMAN	1e-25
Amillepora19694-RA	sp|O43318|M3K7_HUMAN	2e-133	sp|Q13546|RIPK1_HUMAN	3e-30
Amillepora23527-RA	tr|H0YA66|H0YA66_HUMAN	1e-07	sp|Q15628|TRADD_HUMAN	0.006
Amillepora27359-RA	tr|J3KRN4|J3KRN4_HUMAN	1e-34	sp|Q13158|FADD_HUMAN	2e-08
Amillepora29373-RA	sp|Q9NUD5|ZCHC3_HUMAN	0.0009	sp|Q7Z434|MAVS_HUMAN	0.21

## Sheet: Amphinedon
NFkB
sequence	Pfam domains
NP_001266238.1	Rel DNA binding, rel dimerization, 2 anykrin (3 copies), death

## Sheet: Aurelia
NFkB
sequence	Pfam domains
Seg2040.4	Rel DNA binding, Rel dimerization
IKBA
sequence	Pfam domains
Seg213.4	Ank_2 x3
cnid_seq	human_result	human_eval	human_query	cnid_eval		Key
Seg1031.5	sp|Q13233|M3K1_HUMAN	1e-103	sp|Q13233|M3K1_HUMAN	2e-109			counted as present in proteome
Seg1053.10	sp|Q9H257|CARD9_HUMAN	7e-11	sp|Q9H257|CARD9_HUMAN	1e-10
Seg1143.1	sp|P63000|RAC1_HUMAN	4e-105	sp|P63000|RAC1_HUMAN	5e-103
Seg116.2	sp|Q99836|MYD88_HUMAN	1e-43	sp|Q99836|MYD88_HUMAN	3e-44
Seg1663.3	sp|Q9UDY8|MALT1_HUMAN	2e-64	sp|Q9UDY8|MALT1_HUMAN	3e-65
Seg1989.2	sp|Q15629|TRAM1_HUMAN	1e-72	sp|Q15629|TRAM1_HUMAN	9e-80
Seg2757.4	sp|O43318|M3K7_HUMAN	2e-109	sp|O43318|M3K7_HUMAN	2e-110
Seg3183.1	sp|Q15750|TAB1_HUMAN	2e-97	sp|Q15750|TAB1_HUMAN	2e-98
Seg3998.1	sp|Q13158|FADD_HUMAN	2e-09	sp|Q13158|FADD_HUMAN	8e-14
Seg4461.4	sp|Q15628|TRADD_HUMAN	0.004	sp|Q15628|TRADD_HUMAN	0.001
Seg6725.1	sp|Q9Y4K3|TRAF6_HUMAN	3e-96	sp|Q9Y4K3|TRAF6_HUMAN	1e-96
Seg1140.2	sp|Q9Y243|AKT3_HUMAN	0	sp|Q9Y243|AKT3_HUMAN	0
Seg112.8	sp|O60603|TLR2_HUMAN	7e-18	sp|P58753|TIRAP_HUMAN	4e-06
Seg1671.15	sp|Q96CV9|OPTN_HUMAN	2e-11	sp|Q9Y6K9|NEMO_HUMAN	3e-13
Seg1699.1	sp|P42574|CASP3_HUMAN	4e-50	sp|Q14790|CASP8_HUMAN	2e-44
Seg1699.1	sp|P42574|CASP3_HUMAN	4e-50	sp|Q92851|CASPA_HUMAN	4e-34
Seg1763.9	sp|Q9UEE5|ST17A_HUMAN	1e-82	sp|O14920|IKKB_HUMAN	8e-29
Seg1785.5	tr|H7C560|H7C560_HUMAN	2e-169	sp|Q9NWZ3|IRAK4_HUMAN	2e-27
Seg2061.2	sp|Q59H18|TNI3K_HUMAN	4e-41	sp|P51617|IRAK1_HUMAN	3e-22
Seg2061.2	sp|Q59H18|TNI3K_HUMAN	4e-41	sp|O43353|RIPK2_HUMAN	5e-35
Seg2412.1	sp|Q16832|DDR2_HUMAN	3e-91	sp|Q13546|RIPK1_HUMAN	3e-27
Seg276.4	tr|Q4G104|Q4G104_HUMAN	3e-84	sp|O95999|BCL10_HUMAN	4e-08
Seg32.2	sp|Q9NRH2|SNRK_HUMAN	2e-132	sp|O15111|IKKA_HUMAN	1e-24
Seg335.13	sp|O00750|P3C2B_HUMAN	0	sp|P42336|PK3CA_HUMAN	4e-104
Seg5995.2	sp|Q13114|TRAF3_HUMAN	2e-121	sp|Q12933|TRAF2_HUMAN	7e-95
Seg755.6	sp|Q9Y493|ZAN_HUMAN	4e-17	sp|Q7Z434|MAVS_HUMAN	1.2
Seg8154.1	sp|P00519|ABL1_HUMAN	0	sp|P43405|KSYK_HUMAN	2e-73

## Sheet: Calavadosia
NFkB
sequence	Pfam domains
Ccrux.Trinity.32405	Rel DNA binding, rel dimerization
IKBA
sequence	Pfam domains
Ccrux.Trinity.5138	Ank_2 x2
cnid_seq	human_result	human_eval	human_query	cnid_eval		Key
Ccrux.Trinity.13720	sp|Q15629|TRAM1_HUMAN	1e-98	sp|Q15629|TRAM1_HUMAN	2e-104			counted as present in proteome
Ccrux.Trinity.19905	sp|Q9UDY8|MALT1_HUMAN	3e-63	sp|Q9UDY8|MALT1_HUMAN	1e-63
Ccrux.Trinity.23662	sp|Q13233|M3K1_HUMAN	5e-102	sp|Q13233|M3K1_HUMAN	4e-103
Ccrux.Trinity.29449	sp|P42338|PK3CB_HUMAN	0	sp|P42336|PK3CA_HUMAN	0
Ccrux.Trinity.37929	tr|A0A087X1B1|A0A087X1B1_HUMAN	1e-07	sp|Q9Y6K9|NEMO_HUMAN	3e-11
Ccrux.Trinity.39127	sp|P63000|RAC1_HUMAN	3e-123	sp|P63000|RAC1_HUMAN	2e-123
Ccrux.Trinity.40454	sp|O14920|IKKB_HUMAN	8e-134	sp|O14920|IKKB_HUMAN	5e-134
Ccrux.Trinity.40856	sp|Q9Y4K3|TRAF6_HUMAN	2e-87	sp|Q9Y4K3|TRAF6_HUMAN	1e-87
Ccrux.Trinity.4215	sp|P43405|KSYK_HUMAN	5e-147	sp|P43405|KSYK_HUMAN	7e-89
Ccrux.Trinity.44489	sp|Q15750|TAB1_HUMAN	8e-91	sp|Q15750|TAB1_HUMAN	2e-91
Ccrux.Trinity.5254	sp|O95999|BCL10_HUMAN	4e-14	sp|O95999|BCL10_HUMAN	2e-10
Ccrux.Trinity.55146	sp|Q9H257|CARD9_HUMAN	1e-07	sp|Q9H257|CARD9_HUMAN	5e-08
Ccrux.Trinity.60979	sp|Q99836|MYD88_HUMAN	5e-36	sp|Q99836|MYD88_HUMAN	3e-36
Ccrux.Trinity.70098	sp|O43318|M3K7_HUMAN	1e-103	sp|O43318|M3K7_HUMAN	6e-105
Ccrux.Trinity.16916	sp|Q9Y243|AKT3_HUMAN	0	sp|Q9Y243|AKT3_HUMAN	0
Ccrux.Trinity.15382	sp|P07947|YES_HUMAN	0	sp|Q9NWZ3|IRAK4_HUMAN	2e-27
Ccrux.Trinity.17557	sp|P42574|CASP3_HUMAN	7e-64	sp|Q14790|CASP8_HUMAN	5e-41
Ccrux.Trinity.17557	sp|P42574|CASP3_HUMAN	7e-64	sp|Q92851|CASPA_HUMAN	4e-32
Ccrux.Trinity.22710	sp|Q13114|TRAF3_HUMAN	5e-65	sp|Q12933|TRAF2_HUMAN	1e-58
Ccrux.Trinity.33098	sp|Q59H18|TNI3K_HUMAN	2e-42	sp|O43353|RIPK2_HUMAN	8e-32
Ccrux.Trinity.33667	sp|P06213|INSR_HUMAN	0	sp|Q13546|RIPK1_HUMAN	1e-27
Ccrux.Trinity.40454	sp|O14920|IKKB_HUMAN	8e-134	sp|O15111|IKKA_HUMAN	4e-133
Ccrux.Trinity.40870	tr|H0YAY8|H0YAY8_HUMAN	0.0007	sp|Q15628|TRADD_HUMAN	0.009
Ccrux.Trinity.47057	sp|Q59H18|TNI3K_HUMAN	1e-41	sp|P51617|IRAK1_HUMAN	3e-25
Ccrux.Trinity.49672	sp|Q8WXD9|CSKI1_HUMAN	0.7	sp|Q13158|FADD_HUMAN	0.017
Ccrux.Trinity.49893	tr|E5RG74|E5RG74_HUMAN	9e-07	sp|Q7Z434|MAVS_HUMAN	1.3
Ccrux.Trinity.60979	sp|Q99836|MYD88_HUMAN	5e-36	sp|P58753|TIRAP_HUMAN	5e-08

## Sheet: Cassiopea
NFkB
sequence	Pfam domains
evm.model.Scaffold_168_HRSCAF=201.698	rel DNA binding, Rel dimerization
IKBA
sequence	Pfam domains
evm.model.Scaffold_40141_HRSCAF=40491.577	Ank_2, Ank
cnid_seq	human_result	human_eval	human_query	cnid_eval		Key
evm.model.Scaffold_11_HRSCAF=12.746	tr|A0A087X1B1|A0A087X1B1_HUMAN	2e-11	sp|Q9Y6K9|NEMO_HUMAN	3e-15			counted as present in proteome
evm.model.Scaffold_168_HRSCAF=201.175	sp|O14920|IKKB_HUMAN	2e-102	sp|O14920|IKKB_HUMAN	5e-103
evm.model.Scaffold_2593_HRSCAF=2754.487	sp|O43318|M3K7_HUMAN	8e-50	sp|O43318|M3K7_HUMAN	4e-50
evm.model.Scaffold_2593_HRSCAF=2754.532	sp|O95999|BCL10_HUMAN	4e-12	sp|O95999|BCL10_HUMAN	3e-12
evm.model.Scaffold_40114_HRSCAF=40359.248	sp|Q99836|MYD88_HUMAN	7e-33	sp|Q99836|MYD88_HUMAN	2e-33
evm.model.Scaffold_40114_HRSCAF=40359.517	sp|P42338|PK3CB_HUMAN	0	sp|P42336|PK3CA_HUMAN	0
evm.model.Scaffold_40135_HRSCAF=40458.501	sp|Q9Y4K3|TRAF6_HUMAN	2e-89	sp|Q9Y4K3|TRAF6_HUMAN	7e-88
evm.model.Scaffold_40140_HRSCAF=40479.874	sp|Q15629|TRAM1_HUMAN	1e-98	sp|Q15629|TRAM1_HUMAN	2e-104
evm.model.Scaffold_40152_HRSCAF=40518.438	sp|Q15750|TAB1_HUMAN	1e-83	sp|Q15750|TAB1_HUMAN	1e-83
evm.model.Scaffold_40152_HRSCAF=40518.851	sp|P63000|RAC1_HUMAN	2e-93	sp|P63000|RAC1_HUMAN	3e-90
evm.model.Scaffold_40161_HRSCAF=40537.17	sp|Q9UDY8|MALT1_HUMAN	3e-64	sp|Q9UDY8|MALT1_HUMAN	6e-66
evm.model.Scaffold_40170_HRSCAF=40571.1218.2.5d579b3c	sp|Q13233|M3K1_HUMAN	3e-108	sp|Q13233|M3K1_HUMAN	1e-115
evm.model.Scaffold_40168_HRSCAF=40561.1015	sp|Q9Y243|AKT3_HUMAN	0	sp|Q9Y243|AKT3_HUMAN	0
evm.model.Scaffold_168_HRSCAF=201.150	sp|P42574|CASP3_HUMAN	4e-61	sp|Q14790|CASP8_HUMAN	5e-41
evm.model.Scaffold_168_HRSCAF=201.152	sp|P42574|CASP3_HUMAN	7e-63	sp|Q92851|CASPA_HUMAN	6e-34
evm.model.Scaffold_168_HRSCAF=201.175	sp|O14920|IKKB_HUMAN	2e-102	sp|O15111|IKKA_HUMAN	2e-102
evm.model.Scaffold_168_HRSCAF=201.294	tr|E7EX67|E7EX67_HUMAN	2e-10	sp|Q15628|TRADD_HUMAN	0.15
evm.model.Scaffold_2593_HRSCAF=2754.487	sp|O43318|M3K7_HUMAN	8e-50	sp|P51617|IRAK1_HUMAN	4e-29
evm.model.Scaffold_2593_HRSCAF=2754.487	sp|O43318|M3K7_HUMAN	8e-50	sp|Q9NWZ3|IRAK4_HUMAN	1e-29
evm.model.Scaffold_2593_HRSCAF=2754.487	sp|O43318|M3K7_HUMAN	8e-50	sp|O43353|RIPK2_HUMAN	3e-28
evm.model.Scaffold_2593_HRSCAF=2754.487	sp|O43318|M3K7_HUMAN	8e-50	sp|Q13546|RIPK1_HUMAN	2e-28
evm.model.Scaffold_40122_HRSCAF=40411.274	sp|Q13114|TRAF3_HUMAN	2e-110	sp|Q12933|TRAF2_HUMAN	1e-95
evm.model.Scaffold_40168_HRSCAF=40561.879	sp|O60603|TLR2_HUMAN	8e-19	sp|P58753|TIRAP_HUMAN	7e-06
evm.model.Scaffold_40170_HRSCAF=40571.1102	sp|Q8WW35|DYT2B_HUMAN	7e-12	sp|Q13158|FADD_HUMAN	4e-07
evm.model.Scaffold_743_HRSCAF=861.1814.1.5d579b3f	sp|Q13439|GOGA4_HUMAN	3e-30	sp|Q9H257|CARD9_HUMAN	2e-07
evm.model.Scaffold_743_HRSCAF=861.801	sp|P43403|ZAP70_HUMAN	4e-80	sp|P43405|KSYK_HUMAN	4e-72

## Sheet: Clytia
NFkB
sequence	Pfam domains
TCONS_00005923-protein	Rel DNA binding, rel dimerization
IKBA
sequence	Pfam domains
TCONS_00042973-protein	Ank_2
cnid_seq	human_result	human_eval	human_query	cnid_eval		Key
TCONS_00002351-protein	sp|P42338|PK3CB_HUMAN	0	sp|P42336|PK3CA_HUMAN	0			counted as present in proteome
TCONS_00011127-protein	tr|A0A087WWW9|A0A087WWW9_HUMAN	5e-05	sp|O95999|BCL10_HUMAN	4e-05
TCONS_00013759-protein	sp|Q13233|M3K1_HUMAN	2e-106	sp|Q13233|M3K1_HUMAN	6e-107
TCONS_00027570-protein	sp|O43318|M3K7_HUMAN	8e-115	sp|O43318|M3K7_HUMAN	6e-116
TCONS_00030294-protein	tr|G3XAN4|G3XAN4_HUMAN	8e-43	sp|Q15629|TRAM1_HUMAN	6e-47
TCONS_00036912-protein	sp|Q9UDY8|MALT1_HUMAN	2e-64	sp|Q9UDY8|MALT1_HUMAN	1e-65
TCONS_00045679-protein	sp|Q9H257|CARD9_HUMAN	5e-11	sp|Q9H257|CARD9_HUMAN	3e-11
TCONS_00058564-protein	sp|Q15750|TAB1_HUMAN	1e-88	sp|Q15750|TAB1_HUMAN	2e-89
TCONS_00065695-protein	sp|P63000|RAC1_HUMAN	2e-113	sp|P63000|RAC1_HUMAN	1e-113
TCONS_00066804-protein	sp|Q9Y4K3|TRAF6_HUMAN	5e-96	sp|Q9Y4K3|TRAF6_HUMAN	4e-96
TCONS_00027365-protein	sp|Q9Y243|AKT3_HUMAN	0	sp|Q9Y243|AKT3_HUMAN	0
TCONS_00007901-protein	sp|Q6HA08|ASTL_HUMAN	3e-38	sp|Q13158|FADD_HUMAN	0.59
TCONS_00011512-protein	sp|P16591|FER_HUMAN	4e-144	sp|Q9NWZ3|IRAK4_HUMAN	2e-28
TCONS_00013079-protein	sp|P15924|DESP_HUMAN	9e-06	sp|Q9Y6K9|NEMO_HUMAN	4e-07
TCONS_00014133-protein	sp|Q13114|TRAF3_HUMAN	3e-64	sp|Q12933|TRAF2_HUMAN	1e-58
TCONS_00016234-protein	tr|A0A3F2YP85|A0A3F2YP85_HUMAN	0.002	sp|Q99836|MYD88_HUMAN	0.002
TCONS_00019582-protein	sp|P54886|P5CS_HUMAN	0	sp|Q15628|TRADD_HUMAN	3.6
TCONS_00026766-protein	tr|A0A494C0A8|A0A494C0A8_HUMAN	2e-91	sp|O15111|IKKA_HUMAN	6e-31
TCONS_00027114-protein	sp|Q9H611|PIF1_HUMAN	3e-18	sp|P58753|TIRAP_HUMAN	0.76
TCONS_00029739-protein	sp|P43403|ZAP70_HUMAN	3e-141	sp|P43405|KSYK_HUMAN	9e-137
TCONS_00032227-protein	sp|Q8IYT8|ULK2_HUMAN	5e-112	sp|O14920|IKKB_HUMAN	5e-28
TCONS_00042650-protein	tr|F8VUG4|F8VUG4_HUMAN	1e-94	sp|P51617|IRAK1_HUMAN	6e-19
TCONS_00050538-protein	sp|P55210|CASP7_HUMAN	2e-64	sp|Q14790|CASP8_HUMAN	5e-46
TCONS_00050538-protein	sp|P55210|CASP7_HUMAN	2e-64	sp|Q92851|CASPA_HUMAN	1e-36
TCONS_00057210-protein	tr|A8MY87|A8MY87_HUMAN	2e-79	sp|O43353|RIPK2_HUMAN	7e-23
TCONS_00058750-protein	sp|P20073|ANXA7_HUMAN	2e-132	sp|Q8IUC6|TCAM1_HUMAN	1.4
TCONS_00068142-protein	sp|P06213|INSR_HUMAN	0	sp|Q13546|RIPK1_HUMAN	2e-25

## Sheet: Dendronephyta
NFkB
sequence	Pfam domains
XP_028414852.1	Rel DNA binding, rel dimerization
IKBA
sequence	Pfam domains
XP_028400154.1	Ank_2, ank_4
cnid_seq	human_result	human_eval	human_query	cnid_eval		Key
XP_028391233.1	sp|Q99836|MYD88_HUMAN	7e-37	sp|Q99836|MYD88_HUMAN	2e-37			counted as present in proteome
XP_028393067.1	tr|A0A087WWW9|A0A087WWW9_HUMAN	2e-12	sp|O95999|BCL10_HUMAN	6e-12
XP_028393635.1	sp|P42338|PK3CB_HUMAN	0	sp|P42336|PK3CA_HUMAN	0
XP_028395189.1	sp|Q9H257|CARD9_HUMAN	6e-09	sp|Q9H257|CARD9_HUMAN	3e-08
XP_028395236.1	sp|P63000|RAC1_HUMAN	1e-129	sp|P63000|RAC1_HUMAN	8e-130
XP_028399097.1	sp|Q9UDY8|MALT1_HUMAN	1e-73	sp|Q9UDY8|MALT1_HUMAN	1e-71
XP_028401416.1	tr|A0A087WUW6|A0A087WUW6_HUMAN	4e-15	sp|Q9Y6K9|NEMO_HUMAN	4e-17
XP_028403623.1	sp|O43318|M3K7_HUMAN	1e-130	sp|O43318|M3K7_HUMAN	4e-132
XP_028403919.1	sp|Q9Y4K3|TRAF6_HUMAN	3e-98	sp|Q9Y4K3|TRAF6_HUMAN	6e-98
XP_028404541.1	sp|Q13233|M3K1_HUMAN	3e-118	sp|Q13233|M3K1_HUMAN	4e-120
XP_028406060.1	sp|Q15629|TRAM1_HUMAN	2e-80	sp|Q15629|TRAM1_HUMAN	4e-84
XP_028408517.1	sp|O14920|IKKB_HUMAN	2e-86	sp|O14920|IKKB_HUMAN	1e-86
XP_028417320.1	sp|Q15750|TAB1_HUMAN	1e-104	sp|Q15750|TAB1_HUMAN	1e-105
XP_028409048.1	sp|Q9Y243|AKT3_HUMAN	0	sp|Q9Y243|AKT3_HUMAN	0
XP_028390911.1	sp|P43403|ZAP70_HUMAN	2e-142	sp|P43405|KSYK_HUMAN	4e-140
XP_028393278.1	sp|Q13546|RIPK1_HUMAN	2e-09	sp|Q15628|TRADD_HUMAN	0.0005
XP_028393278.1	sp|Q13546|RIPK1_HUMAN	2e-09	sp|Q13158|FADD_HUMAN	6e-14
XP_028393379.1	sp|Q13114|TRAF3_HUMAN	3e-128	sp|Q12933|TRAF2_HUMAN	6e-95
XP_028393672.1	sp|P55210|CASP7_HUMAN	3e-57	sp|Q92851|CASPA_HUMAN	9e-41
XP_028398522.1	sp|Q02779|M3K10_HUMAN	0	sp|P51617|IRAK1_HUMAN	1e-21
XP_028399666.1	sp|P55210|CASP7_HUMAN	4e-71	sp|Q14790|CASP8_HUMAN	7e-48
XP_028402533.1	sp|P06241|FYN_HUMAN	0	sp|Q9NWZ3|IRAK4_HUMAN	5e-27
XP_028403623.1	sp|O43318|M3K7_HUMAN	1e-130	sp|O43353|RIPK2_HUMAN	5e-27
XP_028404538.1	sp|Q96S53|TESK2_HUMAN	2e-88	sp|Q13546|RIPK1_HUMAN	4e-26
XP_028408518.1	sp|O14920|IKKB_HUMAN	2e-85	sp|O15111|IKKA_HUMAN	2e-74
XP_028414984.1	sp|O00206|TLR4_HUMAN	8e-08	sp|P58753|TIRAP_HUMAN	0.0004
XP_028414984.1	sp|O00206|TLR4_HUMAN	8e-08	sp|Q7Z434|MAVS_HUMAN	4e-07

## Sheet: Exaiptasia
NFkB
sequence	Pfam domains
XP_020916759.1	Rel DNA binding, Rel homology dimerisation, ankyrin repeats (3 copies)
IKBA
sequence	Pfam domains
XP_020903771.1	ank_2 x2
cnid_seq	human_result	human_eval	human_query	cnid_eval		Key
XP_020892675.1	sp|Q14790|CASP8_HUMAN	2e-63	sp|Q14790|CASP8_HUMAN	1e-63			counted as present in proteome
XP_020892716.1	sp|O95999|BCL10_HUMAN	5e-07	sp|O95999|BCL10_HUMAN	7e-07
XP_020892841.1	sp|Q99836|MYD88_HUMAN	1e-44	sp|Q99836|MYD88_HUMAN	8e-45
XP_020896197.1	sp|Q15629|TRAM1_HUMAN	9e-105	sp|Q15629|TRAM1_HUMAN	2e-110
XP_020899409.1	sp|Q9H257|CARD9_HUMAN	2e-07	sp|Q9H257|CARD9_HUMAN	8e-08
XP_020901396.1	sp|Q15750|TAB1_HUMAN	4e-118	sp|Q15750|TAB1_HUMAN	2e-114
XP_020903367.1	sp|P43405|KSYK_HUMAN	8e-153	sp|P43405|KSYK_HUMAN	1e-151
XP_020904620.2	sp|Q15628|TRADD_HUMAN	0.0006	sp|Q15628|TRADD_HUMAN	0.0003
XP_020912174.1	sp|O43318|M3K7_HUMAN	2e-136	sp|O43318|M3K7_HUMAN	2e-135
XP_020912384.1	sp|P63000|RAC1_HUMAN	9e-128	sp|P63000|RAC1_HUMAN	5e-128
XP_020914528.1	sp|P42338|PK3CB_HUMAN	3e-168	sp|P42336|PK3CA_HUMAN	1e-139
XP_020916761.1	sp|O15111|IKKA_HUMAN	9e-144	sp|O15111|IKKA_HUMAN	3e-140
XP_020917155.1	sp|Q12933|TRAF2_HUMAN	2e-104	sp|Q12933|TRAF2_HUMAN	1e-104
XP_020917840.1	sp|Q13233|M3K1_HUMAN	8e-123	sp|Q13233|M3K1_HUMAN	3e-131
XP_028514611.1	sp|Q9Y4K3|TRAF6_HUMAN	1e-98	sp|Q9Y4K3|TRAF6_HUMAN	8e-99
XP_028519292.1	sp|Q9UDY8|MALT1_HUMAN	9e-64	sp|Q9UDY8|MALT1_HUMAN	6e-64
XP_020905990.1	sp|Q9Y243|AKT3_HUMAN	0	sp|Q9Y243|AKT3_HUMAN	0
XP_020892596.1	tr|J3KPI6|J3KPI6_HUMAN	0	sp|P51617|IRAK1_HUMAN	4e-21
XP_020892675.1	sp|Q14790|CASP8_HUMAN	2e-63	sp|Q92851|CASPA_HUMAN	2e-49
XP_020892841.1	sp|Q99836|MYD88_HUMAN	1e-44	sp|P58753|TIRAP_HUMAN	4e-08
XP_020899322.1	sp|Q99759|M3K3_HUMAN	2e-49	sp|Q13158|FADD_HUMAN	6e-12
XP_020910676.1	tr|A0A0D9SFK2|A0A0D9SFK2_HUMAN	0.097	sp|Q9Y6K9|NEMO_HUMAN	0.21
XP_020912174.1	sp|O43318|M3K7_HUMAN	2e-136	sp|Q13546|RIPK1_HUMAN	8e-31
XP_020916761.1	sp|O15111|IKKA_HUMAN	9e-144	sp|O14920|IKKB_HUMAN	1e-121
XP_028514684.1	tr|A0A2R8Y8E0|A0A2R8Y8E0_HUMAN	0	sp|O43353|RIPK2_HUMAN	1e-24
XP_028516480.1	tr|A0A3B3ISD1|A0A3B3ISD1_HUMAN	9e-68	sp|Q9NWZ3|IRAK4_HUMAN	2e-27

## Sheet: Hydra
NFkB
sequence	Pfam domains
Sc4wPfr_1335.g31199.t1	Rel DNA binding, rel dimerization
IKBA
sequence	Pfam domains
Sc4wPfr_80.g19892.t1	Ank_2, Ank_5
cnid_seq	human_result	human_eval	human_query	cnid_eval		Key
Sc4wPfr_174.g11785.t1	sp|Q15750|TAB1_HUMAN	2e-31	sp|Q15750|TAB1_HUMAN	1e-31			counted as present in proteome
Sc4wPfr_2179.g8161.t1	sp|Q15629|TRAM1_HUMAN	1e-84	sp|Q15629|TRAM1_HUMAN	2e-73
Sc4wPfr_226.1.g26817.t1	sp|O14920|IKKB_HUMAN	3e-85	sp|O14920|IKKB_HUMAN	1e-85
Sc4wPfr_246.g4299.t1	sp|Q9UDY8|MALT1_HUMAN	2e-65	sp|Q9UDY8|MALT1_HUMAN	9e-66
Sc4wPfr_26.g17209.t1	sp|O43318|M3K7_HUMAN	3e-90	sp|O43318|M3K7_HUMAN	6e-91
Sc4wPfr_313.g17080.t1	sp|Q12933|TRAF2_HUMAN	3e-72	sp|Q12933|TRAF2_HUMAN	2e-72
Sc4wPfr_319.g27300.t2	sp|P42338|PK3CB_HUMAN	5e-174	sp|P42336|PK3CA_HUMAN	7e-152
Sc4wPfr_366.g23772.t1	sp|P43405|KSYK_HUMAN	1e-71	sp|P43405|KSYK_HUMAN	1e-71
Sc4wPfr_378.g22719.t1	tr|A0A087WWW9|A0A087WWW9_HUMAN	3e-06	sp|O95999|BCL10_HUMAN	0.003
Sc4wPfr_699.g21668.t1	sp|Q99836|MYD88_HUMAN	5e-24	sp|Q99836|MYD88_HUMAN	6e-23
Sc4wPfr_788.g26563.t1	sp|P63000|RAC1_HUMAN	3e-125	sp|P63000|RAC1_HUMAN	2e-122
Sc4wPfr_89.g7440.t1	sp|Q13233|M3K1_HUMAN	3e-103	sp|Q13233|M3K1_HUMAN	4e-107
Sc4wPfr_224.1.g33421.t1	sp|Q9Y243|AKT3_HUMAN	0	sp|Q9Y243|AKT3_HUMAN	0
Sc4wPfr_10.g18986.t1	tr|A0A2R8Y8E0|A0A2R8Y8E0_HUMAN	1e-179	sp|Q9NWZ3|IRAK4_HUMAN	3e-28
Sc4wPfr_106.g23588.t1	sp|Q9BUZ4|TRAF4_HUMAN	1e-69	sp|Q9Y4K3|TRAF6_HUMAN	3e-40
Sc4wPfr_1185.g18764.t1	tr|F5GYN0|F5GYN0_HUMAN	4e-22	sp|Q7Z434|MAVS_HUMAN	0.99
Sc4wPfr_226.1.g26817.t1	sp|O14920|IKKB_HUMAN	3e-85	sp|O15111|IKKA_HUMAN	2e-80
Sc4wPfr_23.g14364.t1	tr|V9GY27|V9GY27_HUMAN	1e-06	sp|Q13158|FADD_HUMAN	1e-07
Sc4wPfr_26.g17209.t1	sp|O43318|M3K7_HUMAN	3e-90	sp|O43353|RIPK2_HUMAN	9e-27
Sc4wPfr_304.2.g12747.t1	sp|Q9BXL7|CAR11_HUMAN	3e-09	sp|Q9H257|CARD9_HUMAN	8e-05
Sc4wPfr_475.g8805.t1	tr|A0A2R8YEG7|A0A2R8YEG7_HUMAN	3e-09	sp|Q15628|TRADD_HUMAN	4e-05
Sc4wPfr_62.g4509.t1	tr|H7C2C6|H7C2C6_HUMAN	0.0005	sp|Q9Y6K9|NEMO_HUMAN	1e-10
Sc4wPfr_635.g14695.t1	sp|P00519|ABL1_HUMAN	0	sp|Q13546|RIPK1_HUMAN	1e-25
Sc4wPfr_65.g31659.t1	sp|P42681|TXK_HUMAN	2e-122	sp|P51617|IRAK1_HUMAN	1e-20
Sc4wPfr_652.g3675.t1	sp|O00206|TLR4_HUMAN	2e-15	sp|P58753|TIRAP_HUMAN	0.44
Sc4wPfr_952.1.g9530.t1	sp|P55210|CASP7_HUMAN	3e-63	sp|Q14790|CASP8_HUMAN	2e-37
Sc4wPfr_952.1.g9530.t1	sp|P55210|CASP7_HUMAN	3e-63	sp|Q92851|CASPA_HUMAN	2e-32

[truncated: 6 more sheets: Montipora, Morbakka, Nematostella, Orbicella, Pocillopora, Xenia]
