# Supplementary material for: Cnidarian Pattern Recognition Receptor Repertoires Reflect Both Phylogeny and Life History Traits
Source: Front Immunol. 2021 Jun 23;12:689463. doi: 10.3389/fimmu.2021.689463 (PMC8260672; doi:10.3389/fimmu.2021.689463)
Supplement: Supplementary Table 8 — Lectin complement pathway domains and sequence IDs. [file Table_8.xlsx]

## Sheet: Actinia
MASP
sequence	domains
XP_031555496.1	trypsin, CUBx2, Sushi x2
C2/Bf family
sequence	domains
XP_031574706.1	trypsin, sushi x4, von willebrand
C3 family
sequence	domains
XP_031565659.1	TED, A2M receptor binding, A2M bait, A2M, C345C, MG x3
C6 family
sequence	domains
N/A	N/A

## Sheet: Acropora
MASP
sequence	domains
Amillepora32895-RA	CUB x2, Trypsin, Sushi, Coagulation factor Xa inhibitory site
C2/Bf family
sequence	domains
Amillepora03172-RA protein AED:0.12 eAED:0.14 QI:225|0.81|0.	Trypsin, sushi x3, von willebrand, EGF
C3 family
sequence	domains
Amillepora00758-RA	TED, A2M receptor binding, A2M bait, A2M, C345C, MG x4
C6 family
sequence	domains
N/A	N/A

## Sheet: Aurelia
MASP
sequence	domains
Seg2286.4	Trypsin, cub x2
C2/Bf family
sequence	domains
Seg5886.1	trypsin, sushi x3, von willebrand, LDL A receptor
C3 family	not counted missing C345C
sequence	domains
Seg321.10	TED, A2M receptor binding, A2M bait, A2M,
C6 family
sequence	domains
N/A	N/A

## Sheet: Calavadosia
MASP
sequence	domains
N/A	N/A
C2/Bf family
sequence	domains
Ccrux.Trinity.30119	Trypsin, Von willebrand, sushi x3
C3 family
sequence	domains
Ccrux.Trinity.45947	TED, A2M receptor binding, A2M bait, A2M, C345C, MG x3
C6 family
sequence	domains
N/A	N/A

## Sheet: Cassiopea
MASP
sequence	domains
evm.model.Scaffold_168_HRSCAF=201.1400	trypsin, CUB x2, Sushi repeat x2, Coagulation factor Xa inhibitory site
C2/Bf family
sequence	domains
evm.model.Scaffold_2593_HRSCAF=2754.423	trypsin, sushi x3, von willebrand
C3 family	no C345C not counted
sequence	domains
evm.model.Scaffold_40168_HRSCAF=40561.1283	TED, A2M receptor binding, A2M bait, A2M, MG x3
C6 family
sequence	domains
N/A	N/A

## Sheet: Clytia
MASP
sequence	domains
TCONS_00049271-protein	Trypsin, CUB x2,Sushi repeat, Coagulation factor Xa inhibitory
C2/Bf family
sequence	domains
N/A	N/A
C3 family	no C345C not counted
sequence	domains
TCONS_00019463-protein	TED, A2M receptor binding, A2M bait, A2M, MG x3
C6 family
sequence	domains
N/A	N/A

## Sheet: Dendronephyta
MASP
sequence	domains
XP_028403180.1	Trypsin, CUB x2, Sushi repeat x2, Coagulation factor Xa inhibitory site
C2/Bf family
sequence	domains
XP_028411077.1	Trypsin, sushi x4, von willebrand
C3 family
sequence	domains
XP_028394711.1	TED, A2M receptor binding, A2M bait, A2M, C345C, MG x4
C6 family
sequence	domains
N/A	N/A

## Sheet: Exaiptasia
MASP
sequence	domains
XP_028519472.1	CUB x2, Trypsin, Sushi x2, Coagulation factor Xa inhibitory
C2/Bf family
sequence	domains
XP_020896712.1	trypsin, sushi x4, von willebrand
C3 family
sequence	domains
XP_020916247.2	TED, A2M receptor binding, A2M bait, A2M, C345C, MG x4
C6 family
sequence	domains
N/A	N/A

## Sheet: Hydra
MASP
sequence	domains
N/A	N/A
C2/Bf family
sequence	domains
N/A	N/A
C3 family
sequence	domains
Sc4wPfr_79.3.g21354.t1	TED, A2M receptor binding, A2M bait, A2M, MG x2
C6 family
sequence	domains
N/A	N/A

## Sheet: Montipora
MASP
sequence	domains
augustus.g52435.t1	Trypsin, CUB x2, Sushi x2, Coagulation factor Xa inhibitory site
C2/Bf family
sequence	domains
adi2mcaRNA33119_R0	Trypsin, Sushi x5, von willebrand
C3 family
sequence	domains
augustus.g46330.t1	TED, A2M receptor binding, A2M bait, A2M, C345C, MG x4
C6 family
sequence	domains
N/A	N/A

[truncated: 5 more sheets: Morbakka, Nematostella, Orbicella, Pocillopora, Xenia]
